# Supplementary material for: Imaging the dynamic influence of functional groups on metal-organic frameworks
Source: Nat Commun. 2023 Aug 10;14:4835. doi: 10.1038/s41467-023-40590-6 (PMC10415300; doi:10.1038/s41467-023-40590-6)
Supplement: Supplementary file 3 — Source Data [file 41467_2023_40590_MOESM3_ESM.xlsx]

## Sheet: Figure1b
Figure1b	2θ	Intensity	Intensity	Intensity	Intensity	Intensity	Intensity	Intensity	Intensity
	degree	UiO-66	UiO-CH3	UiO-NH2	UiO-OH	UiO-F	UiO-Cl	UiO-Br	UiO-66-Simulated
	5	51.3256	101.484	153.365	203.12	252.664	305.008	352.509	0
	5.01981	51.2662	101.533	153.417	203.038	252.612	304.985	352.491	0
	5.03961	51.3158	101.471	153.408	202.954	252.753	305.066	352.365	0
	5.05942	51.2679	101.412	153.379	202.984	252.745	304.861	352.419	0
	5.07923	51.2665	101.441	153.392	203.031	252.572	304.885	352.37	0
	5.09903	51.2753	101.426	153.383	203.048	252.612	304.742	352.304	0
	5.11884	51.2441	101.461	153.33	203.044	252.616	304.662	352.306	0
	5.13865	51.2865	101.416	153.226	202.973	252.488	304.676	352.343	0
	5.15846	51.2546	101.401	153.373	202.921	252.442	304.76	352.317	0
	5.17826	51.2742	101.391	153.243	203.012	252.55	304.634	352.259	0
	5.19807	51.2218	101.395	153.148	202.899	252.383	304.541	352.249	0
	5.21788	51.2809	101.359	153.148	202.917	252.423	304.397	352.244	0
	5.23768	51.1861	101.351	152.876	202.912	252.456	304.249	352.211	0
	5.25749	51.1851	101.374	153.034	202.915	252.378	304.35	352.189	0
	5.2773	51.2235	101.325	153.241	203.007	252.403	304.275	352.17	0
	5.2971	51.1693	101.307	152.972	202.825	252.409	304.168	352.085	0
	5.31691	51.1424	101.333	153.034	202.796	252.425	304.373	352.094	0
	5.33672	51.1218	101.317	153.026	202.849	252.514	304.191	352.074	0
	5.35652	51.1501	101.311	152.93	202.811	252.333	304.332	352.056	0
	5.37633	51.07	101.32	152.709	202.965	252.38	304.164	351.954	0
	5.39614	51.1169	101.292	152.968	202.798	252.327	304.015	352.037	0
	5.41594	51.106	101.233	152.732	202.781	252.216	303.965	351.973	0
	5.43575	51.098	101.206	152.831	202.731	252.256	303.824	351.923	0
	5.45556	51.0476	101.195	152.705	202.729	252.337	303.852	351.98	0
	5.47537	51.0829	101.151	152.73	202.823	252.294	303.905	351.996	0
	5.49517	51.0924	101.156	152.519	202.679	252.202	303.823	351.997	0
	5.51498	51.0322	101.116	152.672	202.66	252.18	303.631	351.874	0
	5.53479	51.0333	101.152	152.574	202.647	252.198	303.855	351.877	0
	5.55459	51.0078	101.165	152.628	202.668	252.147	303.638	351.839	0
	5.5744	51.0599	101.106	152.492	202.689	252.183	303.746	351.851	0
	5.59421	50.9882	101.153	152.525	202.535	252.17	303.549	351.794	0
	5.61401	51.0046	101.139	152.51	202.535	252.099	303.563	351.859	0
	5.63382	50.9882	101.101	152.587	202.518	252.108	303.469	351.807	0
	5.65363	50.9707	101.077	152.572	202.556	252.043	303.423	351.764	0
	5.67343	50.9616	101.052	152.465	202.595	252.155	303.518	351.679	0
	5.69324	50.9231	101.087	152.467	202.627	252.005	303.509	351.715	0
	5.71305	50.9256	101.066	152.347	202.514	252.003	303.425	351.594	0
	5.73285	50.9343	101.047	152.351	202.485	251.998	303.445	351.562	0
	5.75266	50.9301	101.022	152.405	202.524	252.044	303.332	351.654	0
	5.77247	50.919	101.022	152.183	202.516	252.005	303.292	351.641	0
	5.79228	50.9399	100.966	152.146	202.403	251.981	303.205	351.582	0
	5.81208	50.9123	101.029	152.301	202.361	251.96	303.277	351.664	0
	5.83189	50.9092	100.988	152.227	202.374	251.935	303.264	351.604	0
	5.8517	50.9018	100.997	152.221	202.363	251.854	303.209	351.528	0
	5.8715	50.8742	100.979	152.045	202.442	251.974	303.193	351.601	0
	5.89131	50.8704	100.954	152.115	202.459	251.863	303.053	351.538	0
	5.91112	50.8717	100.974	152.144	202.424	251.989	303.116	351.573	0
	5.93092	50.8287	100.973	152.249	202.311	251.925	303.012	351.548	0
	5.95073	50.8431	100.919	152.119	202.317	251.817	303.226	351.498	0
	5.97054	50.8284	100.945	152.047	202.382	251.861	303.13	351.434	0
	5.99034	50.8595	100.912	152.276	202.239	251.889	303.083	351.47	0
	6.01015	50.8438	100.879	152.047	202.318	251.858	302.957	351.442	0
	6.02996	50.8245	100.923	151.991	202.204	251.873	303	351.435	0
	6.04977	50.8029	100.917	151.995	202.255	251.775	302.962	351.399	0
	6.06957	50.8179	100.882	151.863	202.315	251.727	302.873	351.343	0
	6.08938	50.7924	100.877	151.987	202.302	251.804	302.858	351.402	0
	6.10919	50.8074	100.877	151.927	202.157	251.707	302.923	351.369	0
	6.12899	50.7627	100.883	151.887	202.158	251.737	302.881	351.324	0
	6.1488	50.7721	100.856	151.914	202.24	251.772	302.847	351.343	0
	6.16861	50.7924	100.844	151.844	202.125	251.722	302.844	351.299	0
	6.18841	50.7871	100.839	151.927	202.12	251.713	302.838	351.289	0
	6.20822	50.7168	100.863	151.8	202.139	251.751	302.719	351.26	0
	6.22803	50.7948	100.809	151.829	202.076	251.656	302.607	351.282	0
	6.24784	50.7647	100.828	151.744	202.041	251.73	302.664	351.241	0
	6.26764	50.7312	100.805	151.86	202.069	251.666	302.668	351.195	0
	6.28745	50.7343	100.816	151.798	202.118	251.621	302.621	351.209	0
	6.30725	50.691	100.811	151.73	202.145	251.659	302.699	351.178	0
	6.32706	50.6861	100.799	151.705	201.989	251.681	302.563	351.159	0
	6.34687	50.6714	100.786	151.672	202.038	251.609	302.717	351.161	0
	6.36668	50.6973	100.796	151.819	202.109	251.582	302.498	351.246	0
	6.38648	50.7511	100.789	151.589	201.968	251.62	302.696	351.21	0
	6.40629	50.7256	100.789	151.662	202.01	251.579	302.462	351.142	0
	6.4261	50.6952	100.785	151.6	202.012	251.525	302.641	351.142	0
	6.4459	50.6864	100.765	151.705	202.002	251.538	302.495	351.16	0
	6.46571	50.6654	100.822	151.641	201.989	251.595	302.679	351.146	0
	6.48552	50.6906	100.778	151.684	201.953	251.565	302.621	351.101	0
	6.50532	50.7539	100.825	151.72	202.006	251.601	302.579	351.26	0
	6.52513	50.6969	100.809	151.699	201.968	251.582	302.483	351.257	0
	6.54494	50.7515	100.854	151.647	201.996	251.509	302.543	351.204	0
	6.56475	50.7738	100.864	151.691	201.995	251.51	302.639	351.259	0
	6.58455	50.8133	100.839	151.653	202.001	251.52	302.668	351.218	0
	6.60436	50.8074	100.862	151.73	202.067	251.625	302.755	351.309	0
	6.62417	50.8322	100.963	151.742	202.134	251.612	302.661	351.256	0
	6.64397	50.8294	100.952	151.856	202.093	251.625	302.835	351.385	0
	6.66378	50.8375	101.017	151.879	202.093	251.713	302.972	351.395	0
	6.68359	50.9008	101.116	151.908	202.092	251.742	302.87	351.466	0
	6.70339	50.9322	101.165	152.065	202.169	251.729	303.121	351.478	0
	6.7232	51.0266	101.243	151.96	202.199	251.787	302.85	351.605	0
	6.74301	51.0872	101.275	151.724	202.36	251.822	302.923	351.555	0
	6.76281	51.1997	101.337	151.823	202.245	251.895	302.829	351.546	0
	6.78262	51.2959	101.265	151.827	202.238	251.989	302.894	351.437	0
	6.80243	51.1707	101.185	151.902	202.19	252.066	302.91	351.415	0
	6.82224	51.1123	101.171	151.896	202.153	252.105	303.217	351.562	0
	6.84204	51.1427	101.253	152.018	202.176	252.119	303.231	351.548	0
	6.86185	51.2679	101.345	152.107	202.253	251.974	303.598	351.762	0
	6.88166	51.3302	101.447	152.2	202.417	251.95	303.576	351.833	0
	6.90146	51.5092	101.585	152.49	202.367	251.976	303.847	352.098	0
	6.92127	51.6389	101.791	152.758	202.603	252.168	304.049	352.242	0
	6.94108	51.8155	101.943	152.999	202.729	252.242	304.547	352.454	0.02504
	6.96088	52.0355	102.226	153.181	202.874	252.34	305	352.859	0.0981
	6.98069	52.2837	102.503	153.617	203.048	252.504	305.405	353.136	0.14524
	7.0005	52.5023	102.832	154.039	203.495	252.831	305.868	353.375	0.16453
	7.0203	52.8369	103.177	154.478	203.582	252.992	306.42	354.019	0.18353
	7.04011	53.1859	103.633	155.103	203.877	253.442	307.2	354.534	0.20602
	7.05992	53.6083	104.153	155.902	204.296	253.597	308.168	355.331	0.2329
	7.07972	54.0849	104.697	156.585	204.754	254.033	309.264	356.034	0.2654
	7.09953	54.5577	105.45	157.839	205.313	254.613	310.423	356.921	0.30521
	7.11934	55.2836	106.295	158.731	206.179	255.168	311.731	358.149	0.35467
	7.13915	56.0449	107.269	160.285	206.797	255.842	313.699	359.374	0.41719
	7.15895	56.9166	108.416	162.05	207.873	256.635	315.63	360.865	0.49777
	7.17876	57.8565	109.709	164.182	208.979	257.608	317.561	362.866	0.6041
	7.19857	59.1587	111.393	166.071	210.349	258.694	320.039	365.281	0.74837
	7.21837	60.6697	113.311	168.896	211.819	259.791	323.431	368.37	0.95097
	7.23818	62.7734	115.459	172.925	214.13	261.568	326.2	373.235	1.24787
	7.25799	65.6253	118.313	177.525	216.421	263.046	330.752	382.745	1.70742
	7.27779	69.5844	121.672	183.268	219.584	265.391	335.299	398.023	2.47264
	7.2976	75.7163	125.71	189.933	223.732	267.903	341.723	398.346	3.93181
	7.31741	83.9358	131.141	197.129	227.791	271.044	351.01	393.461	8.4148
	7.33721	89.966	139.405	205.946	232.778	275.039	365.864	395.228	29.1834
	7.35702	90.4783	148.324	217.709	237.742	279.514	384.722	401.797	81.8183
	7.37683	89.3446	157.616	233.101	243.514	285.476	393.725	412.395	100
	7.39663	91.292	167.376	249.317	250.433	293.132	400	427.116	53.6161
	7.41644	97.9708	178.265	250	260.379	302.174	395.892	441.972	16.6227
	7.43625	108.236	188.689	216.434	273.389	311.116	370.58	450	5.74071
	7.45606	120.633	198.209	178.994	290.58	319.416	341.747	438.846	3.1393
	7.47586	136.262	200	163.3	300	327.603	324.995	407.716	2.07109
	7.49567	150	178.673	158.466	276.454	336.017	318.173	375.393	1.47018
	7.51548	121.783	141.347	156.097	234.301	345.625	315.585	359.961	1.09649
	7.53528	76.3083	117.216	154.865	212.585	350	314.975	355.944	0.8487
	7.55509	59.8885	109.181	154.267	207.351	333.796	314.552	354.94	0.67613
	7.5749	57.409	106.538	153.862	205.764	300.017	313.732	354.153	0.55121
	7.5947	56.6145	105.408	153.381	204.966	274.934	313.799	353.682	0.45791
	7.61451	56.4267	104.567	153.203	204.389	265.57	312.969	353.377	0.38642
	7.63432	56.4466	104.018	152.843	204.108	261.901	312.654	353.121	0.33043
	7.65412	56.4886	103.569	152.37	203.712	260.286	312.329	352.674	0.28577
	7.67393	56.5816	103.107	152.198	203.436	259.504	312.156	352.414	0.24958
	7.69374	56.3117	102.567	152.115	203.077	258.633	311.495	351.983	0.21985
	7.71354	55.4448	102.219	151.97	202.767	258.158	310.633	351.873	0.19513
	7.73335	53.9283	101.842	151.976	202.437	257.599	310.264	351.674	0.17435
	7.75316	52.7362	101.611	151.869	202.322	257.192	309.503	351.692	0.15672
	7.77297	51.9834	101.467	151.72	202.103	256.715	308.665	351.553	0.1298
	7.79277	51.6592	101.37	151.585	202.169	256.303	308.105	351.458	0.05868
	7.81258	51.49	101.325	151.713	202.049	256.041	307.188	351.426	0.00841
	7.83239	51.3057	101.229	151.55	201.878	255.906	306.608	351.349	0
	7.85219	51.2487	101.165	151.61	201.895	255.685	306.151	351.392	0
	7.872	51.1085	101.105	151.494	201.908	255.273	305.474	351.228	0
	7.89181	51.0851	101.107	151.647	201.843	254.918	305.301	351.31	0
	7.91161	51.0718	101.037	151.444	201.824	254.797	304.725	351.317	0
	7.93142	51.0277	101.025	151.509	201.764	254.503	304.335	351.302	0
	7.95123	50.9987	100.93	151.376	201.774	254.161	304.095	351.18	0
	7.97103	51.042	100.96	151.544	201.782	253.854	303.87	351.266	0
	7.99084	51.0015	100.964	151.589	201.699	253.557	303.627	351.261	0
	8.01065	50.9931	100.958	151.55	201.609	253.163	303.706	351.258	0
	8.03046	50.9969	100.913	151.556	201.764	253.083	303.433	351.317	0
	8.05026	51.0165	100.935	151.585	201.773	252.899	303.57	351.311	0
	8.07007	51.0413	100.955	151.606	201.698	252.685	303.488	351.444	0.00358
	8.08988	51.0634	100.95	151.889	201.692	252.588	303.393	351.412	0.02075
	8.10968	51.0707	100.943	151.716	201.789	252.564	303.63	351.528	0.03613
	8.12949	51.1204	100.941	151.879	201.789	252.429	303.635	351.662	0.04328
	8.1493	51.1791	100.978	151.871	201.762	252.318	303.79	351.72	0.04819
	8.1691	51.2379	101.027	152.127	201.842	252.322	303.937	351.878	0.05399
	8.18891	51.313	101.097	152.531	201.893	252.261	304.177	352.094	0.0609
	8.20872	51.5113	101.127	152.876	202.04	252.362	304.498	352.294	0.06924
	8.22852	51.5536	101.229	153.092	202.251	252.399	304.74	352.512	0.0794
	8.24833	51.7746	101.353	153.446	202.409	252.493	305.307	352.979	0.09197
	8.26814	51.9061	101.499	153.862	202.55	252.597	305.729	353.388	0.10779
	8.28795	52.1565	101.612	154.406	202.77	252.918	306.093	353.791	0.12805
	8.30775	52.3575	101.837	155.014	203.071	253.066	306.586	354.494	0.15459
	8.32756	52.6338	102.064	155.726	203.431	253.408	307.096	355.105	0.19031
	8.34737	53.0474	102.24	156.935	203.926	253.677	307.662	356.047	0.23995
	8.36717	53.4884	102.57	158.058	204.441	254.131	308.437	357.255	0.31177
	8.38698	54.0556	103.026	159.95	205.071	254.537	309.4	358.382	0.42112
	8.40679	54.5563	103.562	162.054	205.86	254.895	310.206	360.179	0.59916
	8.42659	55.1207	104.166	164.19	206.797	255.361	311.694	361.911	0.92182
	8.4464	55.826	104.947	167.499	207.967	255.804	313.584	363.453	1.761
	8.46621	56.7809	105.836	170.905	209.629	256.433	316.266	365.77	5.58607
	8.48601	57.574	107.263	175.708	211.177	257.065	319.773	368.615	17.6508
	8.50582	58.3713	109.006	181.089	213.015	257.856	324.269	372.224	27.2474
	8.52563	59.243	110.937	187.858	215.569	258.999	328.406	377.544	18.7956
	8.54543	60.8522	113.016	191.788	218.449	260.675	330.284	383.99	6.94681
	8.56524	63.1188	114.825	183.899	222.567	262.47	326.258	389.417	2.15107
	8.58505	65.8844	116.928	168.656	227.352	265.104	318.243	388.941	1.00807
	8.60486	69.1235	118.368	158.342	232.108	267.621	311.959	380.629	0.63641
	8.62466	70.9838	117.24	154.83	230.293	269.956	308.506	367.228	0.44239
	8.64447	67.3905	111.602	153.46	218.407	272.431	307.177	357.414	0.32509
	8.66428	59.0087	105.762	152.653	207.776	274.452	307.006	353.66	0.24883
	8.68408	53.8353	102.778	152.293	203.681	273.435	306.734	352.63	0.19653
	8.70389	52.3372	101.871	152.15	202.675	267.219	306.694	352.163	0.15911
	8.7237	52.0159	101.434	151.867	202.208	259.913	306.567	351.937	0.13143
	8.7435	51.9533	101.269	151.676	202.091	255.767	306.321	351.839	0.11039
	8.76331	51.9372	101.081	151.622	201.891	254.307	306.301	351.582	0.09402
	8.78312	51.9802	100.981	151.476	201.783	253.624	306.168	351.552	0.08104
	8.80293	52.0554	100.954	151.322	201.765	253.427	305.902	351.432	0.07057
	8.82273	52.1617	100.805	151.204	201.531	253.242	305.362	351.168	0.062
	8.84254	52.1358	100.729	151.182	201.474	253.144	305.206	351.157	0.0549
	8.86235	51.9869	100.665	151.115	201.267	253.005	304.786	351.021	0.04896
	8.88215	51.7054	100.567	151.101	201.299	252.901	304.394	351.007	0.04393
	8.90196	51.2872	100.561	151.051	201.201	252.895	304.05	350.988	0.03882
	8.92177	50.9871	100.558	151.117	201.132	252.807	303.598	351.019	0.02253
	8.94157	50.7924	100.525	151.148	201.094	252.674	303.277	350.913	0.0055
	8.96138	50.677	100.527	150.977	201.102	252.508	302.971	350.917	8.34952e-06
	8.98119	50.613	100.499	151.051	201.095	252.536	302.671	350.845	0
	9.00099	50.5805	100.495	150.964	201.058	252.357	302.498	350.876	0
	9.0208	50.5927	100.506	151.053	201.084	252.225	302.292	350.949	0
	9.04061	50.5438	100.467	150.962	201.015	251.917	302.107	350.867	0
	9.06041	50.5168	100.449	150.96	201.042	251.832	301.983	350.846	0
	9.08022	50.4812	100.463	150.968	201.006	251.578	301.969	350.874	0
	9.10003	50.5046	100.425	150.95	200.934	251.506	301.849	350.839	0
	9.11984	50.5	100.429	150.958	201.015	251.343	301.813	350.879	0
	9.13964	50.4717	100.453	150.999	200.982	251.241	301.751	350.806	0
	9.15945	50.4242	100.42	150.861	200.968	251.182	301.63	350.794	0
	9.17925	50.4798	100.395	150.869	200.917	251.012	301.697	350.826	0
	9.19906	50.4805	100.422	150.859	200.859	250.988	301.549	350.743	0
	9.21887	50.4479	100.437	150.95	200.934	250.898	301.55	350.8	0
	9.23868	50.4703	100.395	150.913	200.927	250.897	301.486	350.797	0
	9.25848	50.4318	100.384	150.913	200.98	250.832	301.365	350.75	0
	9.27829	50.4539	100.372	150.844	200.832	250.763	301.433	350.849	0
	9.2981	50.4098	100.383	150.848	200.886	250.722	301.373	350.767	0
	9.3179	50.4486	100.374	150.867	200.869	250.744	301.454	350.746	0
	9.33771	50.4378	100.384	150.871	200.955	250.695	301.303	350.876	0
	9.35752	50.4088	100.372	150.91	200.909	250.671	301.344	350.772	0
	9.37733	50.4382	100.379	150.82	200.92	250.663	301.313	350.828	0
	9.39713	50.4301	100.372	150.809	200.876	250.654	301.332	350.732	0
	9.41694	50.4591	100.348	150.853	200.818	250.633	301.31	350.77	0
	9.43675	50.4102	100.38	150.832	200.853	250.608	301.396	350.703	0
	9.45655	50.4056	100.368	150.844	200.772	250.617	301.171	350.825	0
	9.47636	50.3906	100.368	150.718	200.882	250.581	301.231	350.815	0
	9.49617	50.3979	100.37	150.894	200.751	250.55	301.364	350.761	0
	9.51597	50.3888	100.365	150.745	200.807	250.584	301.263	350.772	0
	9.53578	50.4116	100.353	150.768	200.818	250.5	301.321	350.756	0
	9.55559	50.3567	100.369	150.772	200.788	250.56	301.231	350.673	0
	9.57539	50.3979	100.328	150.861	200.81	250.506	301.258	350.727	0
	9.5952	50.4098	100.343	150.76	200.749	250.533	301.301	350.782	0
	9.61501	50.3829	100.362	150.714	200.807	250.539	301.289	350.726	0
	9.63481	50.4039	100.344	150.751	200.781	250.531	301.206	350.716	0
	9.65462	50.3766	100.355	150.747	200.778	250.463	301.248	350.754	0
	9.67443	50.3658	100.336	150.82	200.674	250.519	301.219	350.669	0
	9.69424	50.3808	100.329	150.708	200.733	250.48	301.205	350.713	0
	9.71404	50.3923	100.35	150.799	200.754	250.5	301.154	350.785	0
	9.73385	50.3476	100.328	150.702	200.806	250.474	301.139	350.753	0
	9.75366	50.3819	100.345	150.815	200.77	250.486	301.161	350.688	0
	9.77346	50.3899	100.34	150.776	200.697	250.487	301.128	350.788	0
	9.79327	50.3696	100.322	150.689	200.743	250.447	301.109	350.732	0
	9.81308	50.3878	100.326	150.735	200.721	250.407	301.171	350.768	0
	9.83288	50.3364	100.324	150.72	200.742	250.483	301.084	350.645	0
	9.85269	50.3724	100.333	150.687	200.769	250.438	301.199	350.768	0
	9.8725	50.3703	100.321	150.743	200.756	250.431	301.154	350.712	0
	9.8923	50.3745	100.363	150.743	200.668	250.355	301.173	350.637	0
	9.91211	50.3829	100.322	150.739	200.736	250.445	301.086	350.746	0
	9.93192	50.3805	100.321	150.757	200.667	250.416	301.209	350.752	0
	9.95172	50.3742	100.317	150.708	200.697	250.404	301.05	350.686	0
	9.97153	50.3696	100.324	150.768	200.721	250.397	301.199	350.724	0
	9.99134	50.3539	100.34	150.735	200.686	250.467	301.046	350.655	0
	10.0111	50.3465	100.334	150.739	200.619	250.422	301.119	350.697	0
	10.031	50.3703	100.345	150.701	200.706	250.37	301.119	350.678	0
	10.0508	50.321	100.288	150.726	200.692	250.373	301.145	350.66	0
	10.0706	50.3616	100.335	150.67	200.648	250.328	301.017	350.69	0
	10.0904	50.385	100.322	150.693	200.666	250.375	301.079	350.712	0
	10.1102	50.3661	100.329	150.679	200.643	250.337	301.047	350.699	0
	10.13	50.3979	100.305	150.844	200.691	250.38	301.234	350.668	0
	10.1498	50.3455	100.32	150.811	200.687	250.426	301.099	350.708	0
	10.1696	50.3752	100.342	150.579	200.703	250.422	301.024	350.668	0
	10.1894	50.3822	100.353	150.697	200.675	250.427	301.098	350.672	0
	10.2092	50.3455	100.333	150.706	200.647	250.387	301.037	350.76	0
	10.229	50.3658	100.304	150.739	200.635	250.391	301.038	350.683	0
	10.2488	50.3658	100.33	150.726	200.583	250.303	301.185	350.69	0
	10.2686	50.3654	100.333	150.673	200.689	250.318	301.124	350.651	0
	10.2884	50.379	100.293	150.658	200.562	250.389	301.084	350.743	0
	10.3082	50.3755	100.304	150.762	200.636	250.369	300.98	350.633	0
	10.328	50.3602	100.313	150.598	200.606	250.339	301.061	350.763	0
	10.3479	50.3507	100.296	150.679	200.609	250.327	301.003	350.715	0
	10.3677	50.3609	100.322	150.666	200.673	250.411	301.012	350.668	0
	10.3875	50.3584	100.302	150.745	200.648	250.403	301.105	350.728	0
	10.4073	50.3444	100.3	150.675	200.557	250.341	301.015	350.682	0
	10.4271	50.356	100.289	150.701	200.663	250.386	301.052	350.726	0
	10.4469	50.3588	100.308	150.73	200.605	250.328	301.043	350.695	0
	10.4667	50.37	100.306	150.592	200.641	250.366	300.988	350.702	0
	10.4865	50.3591	100.308	150.642	200.571	250.351	300.959	350.719	0
	10.5063	50.3728	100.292	150.66	200.622	250.324	301.128	350.721	0
	10.5261	50.3388	100.279	150.699	200.6	250.326	301.105	350.775	0
	10.5459	50.3675	100.332	150.65	200.637	250.404	301.043	350.647	0
	10.5657	50.3819	100.319	150.685	200.632	250.335	301.084	350.657	0
	10.5855	50.3668	100.294	150.728	200.593	250.408	300.986	350.654	0
	10.6053	50.3231	100.317	150.733	200.564	250.358	301.055	350.687	0
	10.6251	50.3325	100.321	150.648	200.595	250.355	300.971	350.68	0
	10.645	50.3654	100.315	150.619	200.59	250.311	301.053	350.741	0
	10.6648	50.3172	100.303	150.582	200.548	250.316	300.976	350.695	0
	10.6846	50.3672	100.279	150.588	200.642	250.313	301.053	350.717	0
	10.7044	50.3399	100.305	150.689	200.617	250.351	300.87	350.705	0
	10.7242	50.3193	100.324	150.621	200.54	250.314	300.924	350.718	0
	10.744	50.3633	100.275	150.588	200.57	250.365	300.986	350.659	0
	10.7638	50.3381	100.334	150.604	200.629	250.339	300.968	350.75	0
	10.7836	50.3644	100.283	150.617	200.551	250.323	301.028	350.697	0
	10.8034	50.3297	100.3	150.637	200.602	250.313	300.986	350.68	0
	10.8232	50.3637	100.283	150.749	200.56	250.248	301.035	350.735	0
	10.843	50.3675	100.316	150.623	200.577	250.343	301.07	350.66	0
	10.8628	50.3224	100.309	150.639	200.582	250.342	301.052	350.675	0
	10.8826	50.3458	100.317	150.642	200.597	250.29	300.969	350.689	0
	10.9024	50.3451	100.304	150.654	200.557	250.316	301	350.711	0
	10.9223	50.35	100.333	150.627	200.566	250.363	301.029	350.765	0
	10.9421	50.3619	100.296	150.6	200.509	250.376	300.878	350.669	0
	10.9619	50.3619	100.323	150.586	200.588	250.289	301.005	350.63	0
	10.9817	50.3546	100.296	150.65	200.581	250.304	301.002	350.749	0
	11.0015	50.378	100.299	150.648	200.522	250.304	301.04	350.618	0
	11.0213	50.3658	100.27	150.733	200.567	250.302	301.029	350.738	0
	11.0411	50.336	100.288	150.639	200.548	250.376	300.936	350.638	0
	11.0609	50.3154	100.295	150.615	200.482	250.287	300.972	350.705	0
	11.0807	50.357	100.29	150.571	200.536	250.297	301.083	350.712	0
	11.1005	50.3402	100.294	150.621	200.462	250.323	301.043	350.654	0
	11.1203	50.3455	100.268	150.604	200.517	250.307	300.945	350.649	0
	11.1401	50.3598	100.288	150.606	200.585	250.274	300.971	350.706	0
	11.1599	50.3427	100.288	150.675	200.496	250.334	300.936	350.753	0
	11.1798	50.3332	100.262	150.677	200.493	250.318	300.922	350.74	0
	11.1996	50.3252	100.29	150.681	200.571	250.328	300.998	350.704	0
	11.2194	50.335	100.291	150.521	200.529	250.313	300.982	350.684	0
	11.2392	50.3612	100.314	150.644	200.551	250.313	300.928	350.717	0
	11.259	50.3556	100.303	150.642	200.506	250.337	300.985	350.724	0
	11.2788	50.3385	100.303	150.639	200.576	250.276	300.894	350.654	0
	11.2986	50.3371	100.317	150.673	200.567	250.323	300.914	350.652	0
	11.3184	50.3546	100.293	150.588	200.512	250.286	300.986	350.677	0
	11.3382	50.3525	100.299	150.685	200.519	250.323	300.979	350.708	0
	11.358	50.3273	100.301	150.6	200.519	250.313	300.875	350.665	0
	11.3778	50.3297	100.287	150.575	200.575	250.328	300.98	350.679	0
	11.3976	50.3374	100.313	150.627	200.551	250.251	300.956	350.708	0
	11.4174	50.3189	100.291	150.555	200.517	250.331	300.925	350.637	0
	11.4372	50.3402	100.304	150.517	200.535	250.289	301.017	350.67	0
	11.457	50.2948	100.293	150.588	200.532	250.374	301.017	350.644	0
	11.4769	50.3395	100.298	150.582	200.553	250.371	300.934	350.71	0
	11.4967	50.3196	100.261	150.621	200.56	250.286	300.979	350.657	0
	11.5165	50.3423	100.308	150.515	200.503	250.312	301.041	350.626	0
	11.5363	50.3689	100.293	150.652	200.501	250.297	300.917	350.705	0
	11.5561	50.3605	100.299	150.641	200.564	250.346	300.957	350.707	0
	11.5759	50.3658	100.274	150.751	200.525	250.334	301.083	350.729	3.91329e-06
	11.5957	50.3416	100.319	150.714	200.501	250.313	301.047	350.639	3.70885e-05
	11.6155	50.3465	100.305	150.594	200.502	250.317	301.009	350.737	6.87089e-05
	11.6353	50.3682	100.306	150.737	200.495	250.334	301.012	350.707	9.24277e-05
	11.6551	50.3616	100.292	150.588	200.512	250.409	301.081	350.711	0.000104816
	11.6749	50.3864	100.283	150.66	200.532	250.311	301.141	350.7	0.000117121
	11.6947	50.4277	100.302	150.757	200.529	250.375	301.023	350.731	0.000131727
	11.7145	50.421	100.286	150.697	200.606	250.32	301.081	350.758	0.000149247
	11.7343	50.4469	100.319	150.842	200.602	250.357	301.07	350.674	0.000170509
	11.7541	50.4654	100.333	150.815	200.524	250.349	301.127	350.718	0.000196661
	11.7739	50.5126	100.339	150.82	200.542	250.37	301.272	350.792	0.000229325
	11.7938	50.5168	100.359	150.848	200.51	250.422	301.153	350.781	0.000270855
	11.8136	50.5668	100.37	150.971	200.634	250.4	301.118	350.846	0.000324777
	11.8334	50.6154	100.337	150.956	200.679	250.419	301.31	350.845	0.000396551
	11.8532	50.6598	100.369	151.095	200.646	250.433	301.442	350.837	0.000495013
	11.873	50.7399	100.411	151.465	200.719	250.454	301.483	351.02	0.000635204
	11.8928	50.8098	100.476	151.685	200.73	250.519	301.465	351.044	0.000844404
	11.9126	50.9697	100.497	151.883	200.812	250.554	301.69	351.138	0.00118
	11.9324	51.1322	100.549	152.34	200.928	250.554	301.956	351.349	0.00175
	11.9522	51.2928	100.6	152.843	201.044	250.643	302.06	351.514	0.00303
	11.972	51.6365	100.717	153.489	201.162	250.711	302.451	351.705	0.00825
	11.9918	51.9953	100.859	154.298	201.418	250.877	302.849	351.947	0.02806
	12.0116	52.4355	101.027	155.281	201.779	251.024	303.393	352.269	0.05448
	12.0314	52.8743	101.274	156.506	201.988	251.222	304.07	352.735	0.0475
	12.0512	53.2716	101.57	157.947	202.425	251.39	304.991	353.303	0.02864
	12.0711	53.8993	101.917	157.942	202.721	251.809	305.526	353.938	0.01043
	12.0909	54.7304	102.255	156.337	203.324	252.168	305.081	354.625	0.00354
	12.1107	55.734	102.656	154.037	204.169	252.775	304.09	354.692	0.00185
	12.1305	56.9775	102.871	152.258	204.843	253.287	303.125	353.974	0.00122
	12.1503	57.944	102.841	151.401	204.439	253.986	302.625	352.607	0.000866466
	12.1701	57.6565	102.301	151.089	203.178	254.489	302.335	351.616	0.000648717
	12.1899	55.264	101.378	150.884	201.713	255.065	302.02	351.038	0.000503885
	12.2097	52.9516	100.743	150.906	200.909	255.014	301.76	350.892	0.000402692
	12.2295	51.4141	100.508	150.863	200.692	254.13	301.728	350.918	0.000329207
	12.2493	50.8553	100.422	150.799	200.627	253.021	301.442	350.807	0.000274158
	12.2691	50.7256	100.376	150.65	200.668	252.057	301.33	350.748	0.000231855
	12.2889	50.6032	100.37	150.751	200.596	251.531	301.258	350.691	0.000198643
	12.3087	50.5861	100.365	150.726	200.652	251.274	301.24	350.744	0.000172092
	12.3285	50.542	100.335	150.722	200.675	251.106	301.154	350.731	0.000150531
	12.3483	50.5294	100.321	150.637	200.561	250.893	301.188	350.684	0.000132784
	12.3682	50.5077	100.314	150.613	200.54	250.728	301.116	350.677	0.000118001
	12.388	50.4654	100.307	150.619	200.477	250.76	301.012	350.691	0.000105557
	12.4078	50.4175	100.332	150.53	200.472	250.74	300.933	350.69	9.49827e-05
	12.4276	50.4007	100.301	150.629	200.498	250.58	300.876	350.691	7.07487e-05
	12.4474	50.4067	100.303	150.646	200.533	250.53	300.937	350.699	3.23949e-05
	12.4672	50.3909	100.313	150.611	200.434	250.445	301.006	350.647	1.0388e-05
	12.487	50.3867	100.288	150.579	200.461	250.427	300.905	350.699	0
	12.5068	50.3867	100.277	150.582	200.5	250.484	300.963	350.696	0
	12.5266	50.3976	100.271	150.629	200.542	250.471	301.053	350.733	0
	12.5464	50.4014	100.266	150.488	200.53	250.482	300.986	350.691	0
	12.5662	50.3864	100.267	150.606	200.501	250.414	301.008	350.758	0
	12.586	50.3423	100.297	150.6	200.495	250.41	300.995	350.707	0
	12.6058	50.3934	100.285	150.633	200.529	250.374	300.974	350.665	0
	12.6257	50.3598	100.296	150.573	200.476	250.382	300.939	350.669	0
	12.6455	50.3661	100.262	150.557	200.455	250.317	300.957	350.702	0
	12.6653	50.3581	100.278	150.611	200.53	250.358	301	350.7	0
	12.6851	50.3773	100.261	150.581	200.464	250.372	300.904	350.643	0
	12.7049	50.377	100.289	150.61	200.487	250.326	300.836	350.69	0
	12.7247	50.3881	100.272	150.65	200.398	250.332	300.911	350.649	0
	12.7445	50.3539	100.267	150.532	200.499	250.348	300.815	350.746	0
	12.7643	50.3602	100.256	150.639	200.507	250.384	300.969	350.656	0
	12.7841	50.3574	100.26	150.608	200.506	250.335	300.91	350.731	0
	12.8039	50.3616	100.277	150.726	200.476	250.392	300.899	350.756	0
	12.8237	50.3623	100.278	150.596	200.45	250.323	300.823	350.709	0
	12.8435	50.3721	100.268	150.594	200.458	250.337	300.878	350.749	0
	12.8633	50.3616	100.276	150.515	200.453	250.33	300.94	350.681	0
	12.8831	50.3965	100.288	150.553	200.472	250.34	300.879	350.665	0
	12.903	50.356	100.276	150.623	200.462	250.328	300.768	350.702	0
	12.9228	50.3339	100.262	150.619	200.494	250.332	300.942	350.724	0
	12.9426	50.3353	100.28	150.584	200.462	250.318	300.916	350.779	0
	12.9624	50.3532	100.269	150.577	200.512	250.296	300.839	350.725	0
	12.9822	50.3577	100.264	150.637	200.423	250.298	300.835	350.654	0
	13.002	50.3619	100.258	150.582	200.485	250.307	300.931	350.736	0
	13.0218	50.3381	100.277	150.486	200.503	250.344	300.925	350.73	0
	13.0416	50.3105	100.285	150.639	200.441	250.331	300.859	350.62	0
	13.0614	50.3144	100.274	150.596	200.464	250.347	300.867	350.789	0
	13.0812	50.328	100.259	150.608	200.492	250.335	300.916	350.717	0
	13.101	50.2927	100.279	150.596	200.479	250.275	300.956	350.684	0
	13.1208	50.3343	100.276	150.54	200.447	250.272	300.928	350.611	0
	13.1406	50.3182	100.266	150.582	200.468	250.33	300.942	350.739	0
	13.1604	50.3308	100.281	150.511	200.445	250.32	300.96	350.695	0
	13.1802	50.3126	100.274	150.571	200.469	250.307	300.942	350.782	0
	13.2	50.3252	100.279	150.621	200.419	250.349	300.916	350.771	0
	13.2199	50.3616	100.283	150.617	200.402	250.272	300.966	350.697	0
	13.2397	50.2958	100.284	150.521	200.447	250.299	301.002	350.721	0
	13.2595	50.2937	100.269	150.654	200.489	250.256	300.847	350.779	0
	13.2793	50.3224	100.242	150.644	200.404	250.243	300.833	350.697	0
	13.2991	50.3199	100.266	150.573	200.477	250.332	300.948	350.737	0
	13.3189	50.3476	100.284	150.635	200.503	250.353	300.893	350.688	0
	13.3387	50.3539	100.271	150.641	200.471	250.321	300.885	350.724	0
	13.3585	50.3486	100.293	150.493	200.468	250.301	300.992	350.736	0
	13.3783	50.3255	100.279	150.488	200.5	250.253	301.012	350.738	0
	13.3981	50.342	100.279	150.67	200.44	250.274	300.913	350.728	0
	13.4179	50.3612	100.288	150.631	200.477	250.3	300.842	350.699	0
	13.4377	50.3451	100.257	150.598	200.428	250.323	301.047	350.728	0
	13.4575	50.3077	100.27	150.569	200.473	250.362	300.868	350.667	0
	13.4773	50.3273	100.25	150.536	200.486	250.307	300.931	350.77	0
	13.4972	50.3486	100.263	150.557	200.515	250.318	300.919	350.654	0
	13.517	50.313	100.253	150.542	200.393	250.334	300.89	350.707	0
	13.5368	50.3304	100.299	150.675	200.424	250.325	300.885	350.741	0
	13.5566	50.2951	100.259	150.652	200.463	250.28	300.925	350.75	0
	13.5764	50.3186	100.254	150.582	200.452	250.255	300.995	350.814	0
	13.5962	50.3584	100.282	150.602	200.502	250.293	300.937	350.743	0
	13.616	50.313	100.256	150.675	200.474	250.34	300.916	350.731	0
	13.6358	50.3378	100.294	150.627	200.456	250.322	300.859	350.736	0
	13.6556	50.3109	100.283	150.615	200.483	250.322	300.951	350.764	0.000263439
	13.6754	50.3199	100.291	150.582	200.528	250.342	300.962	350.815	0.000920525
	13.6952	50.3242	100.266	150.563	200.425	250.355	301.006	350.83	0.00136
	13.715	50.3378	100.27	150.606	200.44	250.313	301.093	350.857	0.00179
	13.7348	50.3385	100.293	150.553	200.469	250.305	301.104	350.791	0.00201
	13.7546	50.3207	100.273	150.6	200.454	250.273	301.073	350.781	0.00225
	13.7744	50.3581	100.311	150.579	200.504	250.311	300.969	350.922	0.00253
	13.7943	50.3416	100.287	150.573	200.503	250.328	301.028	350.909	0.00287
	13.8141	50.3605	100.279	150.714	200.472	250.365	301.177	350.921	0.00329
	13.8339	50.3486	100.292	150.635	200.471	250.313	301.101	350.853	0.0038
	13.8537	50.3479	100.306	150.658	200.504	250.341	301.291	350.969	0.00444
	13.8735	50.3819	100.294	150.739	200.507	250.352	301.135	351.039	0.00526
	13.8933	50.386	100.28	150.749	200.563	250.423	301.168	351.06	0.00633
	13.9131	50.3602	100.319	150.83	200.551	250.406	301.326	351.098	0.00776
	13.9329	50.3811	100.339	150.958	200.508	250.398	301.292	351.297	0.00973
	13.9527	50.4018	100.334	151.024	200.511	250.389	301.469	351.308	0.01257
	13.9725	50.4221	100.39	151.182	200.589	250.453	301.546	351.483	0.01687
	13.9923	50.4444	100.382	151.389	200.579	250.476	301.896	351.775	0.02379
	14.0121	50.4763	100.426	151.656	200.692	250.458	301.858	352.162	0.03621
	14.0319	50.4864	100.493	152.051	200.679	250.577	302.216	352.564	0.06799
	14.0518	50.5563	100.565	152.68	200.814	250.604	302.596	353.055	0.21061
	14.0716	50.6123	100.633	153.187	200.852	250.69	303.012	353.856	0.652
	14.0914	50.6822	100.809	153.924	201.059	250.7	303.726	354.7	0.98535
	14.1112	50.7941	100.983	154.975	201.242	250.788	304.501	355.749	0.76236
	14.131	50.9252	101.266	155.558	201.522	251.026	305.587	357.459	0.49703
	14.1508	50.9913	101.474	155.948	201.635	251.151	305.975	359.585	0.19109
	14.1706	51.141	101.854	154.896	201.998	251.417	305.881	361.331	0.06469
	14.1904	51.3641	102.133	153.141	202.278	251.782	304.778	361.835	0.03337
	14.2102	51.5697	102.385	152.092	202.865	252.124	303.55	360.36	0.02201
	14.23	51.8113	102.496	151.126	202.833	252.577	302.702	357.44	0.01574
	14.2498	51.8624	102.15	150.894	202.207	252.993	302.216	354.228	0.01182
	14.2696	51.3879	101.463	150.906	201.492	253.212	302.05	352.399	0.00923
	14.2894	51.0273	100.93	150.873	200.935	253.345	301.968	351.598	0.00938
	14.3092	50.7595	100.595	150.778	200.633	252.884	301.745	351.391	0.01038
	14.329	50.613	100.454	150.745	200.588	252.187	301.703	351.282	0.01102
	14.3489	50.527	100.422	150.784	200.638	251.465	301.576	351.117	0.01176
	14.3687	50.5367	100.424	150.642	200.569	251.08	301.553	351.037	0.012
	14.3885	50.5158	100.379	150.72	200.579	250.88	301.557	351.098	0.01252
	14.4083	50.4574	100.409	150.652	200.57	250.898	301.323	350.883	0.01333
	14.4281	50.4465	100.365	150.613	200.551	250.777	301.427	351.009	0.01446
	14.4479	50.4385	100.39	150.6	200.573	250.692	301.399	350.951	0.01596
	14.4677	50.4231	100.359	150.726	200.533	250.754	301.408	350.968	0.01792
	14.4875	50.4095	100.366	150.702	200.514	250.683	301.346	350.871	0.02049
	14.5073	50.4193	100.383	150.71	200.502	250.731	301.405	351.019	0.02352
	14.5271	50.4179	100.403	150.749	200.529	250.641	301.466	350.874	0.02753
	14.5469	50.4857	100.404	150.801	200.557	250.661	301.35	350.871	0.0335
	14.5667	50.4682	100.435	150.975	200.598	250.621	301.454	350.961	0.04207
	14.5865	50.5063	100.47	151.12	200.596	250.632	301.644	351.035	0.05491
	14.6063	50.5217	100.514	151.099	200.601	250.684	301.7	351.02	0.07467
	14.6262	50.5948	100.581	151.302	200.611	250.642	301.647	351.181	0.10736
	14.646	50.6112	100.66	151.399	200.721	250.711	301.839	351.371	0.16982
	14.6658	50.7417	100.775	151.757	200.845	250.796	301.977	351.732	0.36714
	14.6856	50.9008	100.947	152.316	200.943	250.884	302.307	351.699	1.2512
	14.7054	51.1959	101.241	152.835	201.039	250.922	302.942	351.733	3.2666
	14.7252	51.434	101.584	153.748	201.341	251.065	303.771	351.819	3.67893
	14.745	51.4959	102.099	154.327	201.556	251.271	304.891	352.034	2.74309
	14.7648	51.6414	102.651	154.904	201.874	251.484	305.24	352.422	1.64217
	14.7846	51.8103	103.273	155.01	202.162	251.805	305.448	352.78	0.58332
	14.8044	52.0554	103.993	153.789	202.647	252.326	304.832	353.181	0.21195
	14.8242	52.4593	104.714	152.8	203.129	252.841	303.815	353.269	0.11893
	14.844	52.945	105.275	151.672	203.599	253.437	302.711	352.941	0.08051
	14.8638	53.4681	105.381	151.016	203.559	254.17	301.972	352.19	0.05837
	14.8836	53.7884	104.289	150.894	202.494	254.66	301.517	351.579	0.04429
	14.9034	52.874	102.802	150.739	201.649	255.1	301.358	351.169	0.03477
	14.9232	51.8533	101.652	150.704	200.986	255.091	301.417	350.979	0.02803
	14.9431	51.142	100.919	150.755	200.74	253.992	301.284	351.016	0.02308
	14.9629	50.6406	100.675	150.751	200.578	252.707	301.381	350.945	0.01933
	14.9827	50.5091	100.562	150.668	200.55	251.761	301.254	350.893	0.01644
	15.0025	50.4749	100.487	150.757	200.605	251.142	301.228	350.897	0.01414
	15.0223	50.4693	100.452	150.617	200.603	250.866	301.242	350.858	0.0123
	15.0421	50.4322	100.404	150.586	200.573	250.707	301.142	350.904	0.0108
	15.0619	50.4256	100.381	150.644	200.534	250.711	301.235	350.898	0.00955
	15.0817	50.4294	100.36	150.604	200.469	250.633	301.154	350.921	0.00851
	15.1015	50.4105	100.336	150.608	200.472	250.615	301.15	350.936	0.00763
	15.1213	50.3948	100.354	150.596	200.48	250.562	301.193	350.957	0.00679
	15.1411	50.4224	100.301	150.617	200.518	250.518	301.067	350.879	0.00418
	15.1609	50.4217	100.318	150.633	200.441	250.461	301.044	350.9	0.002
	15.1807	50.4144	100.323	150.495	200.465	250.502	301.147	350.927	0.000722428
	15.2005	50.4252	100.295	150.641	200.506	250.456	301.105	350.927	0
	15.2204	50.4144	100.293	150.671	200.432	250.481	301.014	350.975	0
	15.2402	50.407	100.298	150.619	200.485	250.449	301.006	350.934	0
	15.26	50.4535	100.282	150.594	200.441	250.481	301.02	350.874	0
	15.2798	50.4759	100.294	150.635	200.43	250.439	300.998	350.854	0
	15.2996	50.4284	100.3	150.701	200.478	250.396	300.965	350.839	0
	15.3194	50.4448	100.299	150.671	200.451	250.484	301.049	350.893	0
	15.3392	50.421	100.289	150.569	200.459	250.39	300.98	350.914	0
	15.359	50.4035	100.305	150.714	200.447	250.434	301.084	350.924	0
	15.3788	50.3819	100.314	150.648	200.476	250.407	301.008	350.857	0
	15.3986	50.4025	100.336	150.658	200.463	250.411	301.035	350.898	0
	15.4184	50.3846	100.299	150.662	200.466	250.439	301.023	350.875	0
	15.4382	50.3826	100.324	150.73	200.492	250.459	301.032	350.884	0
	15.458	50.378	100.33	150.507	200.555	250.429	301.032	350.933	0
	15.4779	50.4119	100.342	150.577	200.478	250.382	301.031	350.895	0
	15.4977	50.3871	100.307	150.617	200.494	250.46	300.965	350.939	0
	15.5175	50.3955	100.33	150.621	200.511	250.456	300.998	350.982	0
	15.5373	50.3735	100.299	150.706	200.478	250.403	300.898	350.904	0
	15.5571	50.4144	100.283	150.602	200.469	250.432	300.95	350.961	0
	15.5769	50.3556	100.303	150.637	200.473	250.393	300.896	350.922	0
	15.5967	50.3469	100.292	150.652	200.451	250.418	300.927	350.929	0
	15.6165	50.3357	100.283	150.693	200.51	250.403	300.969	350.966	0
	15.6363	50.3619	100.276	150.677	200.426	250.454	300.945	350.925	0
	15.6561	50.35	100.271	150.573	200.455	250.413	301.009	350.997	0
	15.6759	50.3654	100.298	150.544	200.488	250.344	300.919	350.925	0
	15.6957	50.3458	100.293	150.561	200.437	250.395	300.896	350.922	0
	15.7155	50.3832	100.287	150.563	200.415	250.364	300.899	350.981	0
	15.7353	50.3665	100.301	150.536	200.497	250.473	300.977	350.862	0
	15.7551	50.3518	100.25	150.633	200.45	250.395	300.842	350.901	0
	15.775	50.35	100.292	150.526	200.49	250.381	300.855	350.876	0
	15.7948	50.3822	100.268	150.617	200.5	250.38	300.885	350.919	0
	15.8146	50.3808	100.291	150.555	200.448	250.37	300.995	350.934	0
	15.8344	50.363	100.29	150.675	200.443	250.342	301	350.966	0
	15.8542	50.3308	100.286	150.635	200.458	250.344	300.927	350.937	0
	15.874	50.3413	100.294	150.532	200.496	250.373	300.888	350.988	0
	15.8938	50.3626	100.291	150.685	200.474	250.376	300.884	350.865	0
	15.9136	50.3472	100.293	150.71	200.459	250.395	300.904	350.946	0
	15.9334	50.3525	100.29	150.683	200.478	250.38	301.023	350.905	0
	15.9532	50.3762	100.308	150.623	200.481	250.386	300.98	350.971	0
	15.973	50.3644	100.268	150.577	200.456	250.312	300.965	350.941	0
	15.9928	50.3598	100.286	150.592	200.428	250.336	300.91	351.011	0
	16.0126	50.3811	100.267	150.639	200.407	250.37	300.913	350.944	0
	16.0324	50.3626	100.294	150.573	200.421	250.377	300.881	351.014	0
	16.0523	50.3724	100.288	150.602	200.503	250.355	300.925	350.875	0
	16.0721	50.3839	100.294	150.557	200.469	250.327	300.899	350.922	0
	16.0919	50.3444	100.286	150.604	200.466	250.338	300.85	350.892	0
	16.1117	50.3644	100.283	150.718	200.46	250.397	300.872	351.019	0
	16.1315	50.3798	100.289	150.569	200.512	250.418	300.933	350.951	0
	16.1513	50.3528	100.266	150.65	200.472	250.409	300.832	350.982	0
	16.1711	50.3801	100.294	150.65	200.476	250.412	301.015	350.935	0
	16.1909	50.3623	100.279	150.596	200.514	250.375	300.963	350.92	0
	16.2107	50.3755	100.298	150.67	200.451	250.406	300.962	350.931	0
	16.2305	50.3902	100.282	150.579	200.5	250.412	300.974	351.052	0
	16.2503	50.3675	100.308	150.662	200.521	250.413	300.969	350.944	0
	16.2701	50.3591	100.284	150.524	200.519	250.368	301.029	350.967	0
	16.2899	50.3839	100.291	150.652	200.414	250.423	301.034	351.002	0
	16.3097	50.379	100.304	150.648	200.441	250.347	300.933	350.897	0
	16.3295	50.3284	100.301	150.685	200.444	250.406	300.954	350.955	0
	16.3494	50.3881	100.298	150.644	200.483	250.394	300.881	351.001	0
	16.3692	50.3612	100.262	150.71	200.441	250.358	301.024	351.048	0
	16.389	50.3976	100.275	150.642	200.53	250.361	301.011	351.009	0
	16.4088	50.3871	100.303	150.59	200.44	250.418	300.96	351.035	0
	16.4286	50.3874	100.277	150.644	200.531	250.412	301.075	351.002	0
	16.4484	50.3798	100.298	150.683	200.468	250.487	301.049	351.015	0
	16.4682	50.3762	100.282	150.654	200.47	250.421	301.116	350.977	0
	16.488	50.357	100.296	150.646	200.485	250.423	301.044	351.06	0
	16.5078	50.3801	100.312	150.726	200.53	250.425	301.121	351.026	0
	16.5276	50.3714	100.287	150.685	200.495	250.437	301.024	351.083	0
	16.5474	50.3672	100.334	150.739	200.484	250.444	301.105	351.015	0
	16.5672	50.4193	100.331	150.66	200.474	250.501	301.353	351.105	0.00139
	16.587	50.4056	100.309	150.621	200.517	250.468	301.193	351.06	0.00357
	16.6068	50.4081	100.339	150.701	200.596	250.491	301.076	351.06	0.00466
	16.6267	50.4098	100.34	150.66	200.535	250.483	301.2	351.105	0.00625
	16.6465	50.4004	100.354	150.67	200.484	250.57	301.284	351.088	0.00714
	16.6663	50.4696	100.339	150.757	200.564	250.576	301.39	351.004	0.00798
	16.6861	50.4409	100.352	150.795	200.542	250.6	301.341	351.142	0.00898
	16.7059	50.4423	100.335	150.819	200.529	250.567	301.284	351.104	0.01018
	16.7257	50.506	100.349	150.72	200.636	250.551	301.332	351.133	0.01164
	16.7455	50.4668	100.371	150.83	200.568	250.617	301.434	351.026	0.01344
	16.7653	50.4703	100.381	150.78	200.513	250.663	301.254	351.062	0.01569
	16.7851	50.4944	100.389	150.873	200.579	250.622	301.339	351.194	0.01856
	16.8049	50.4742	100.366	150.944	200.544	250.649	301.32	351.155	0.02229
	16.8247	50.4707	100.416	151.022	200.639	250.626	301.35	351.131	0.02727
	16.8445	50.507	100.462	151.159	200.667	250.655	301.456	351.148	0.03415
	16.8643	50.5305	100.459	151.208	200.608	250.728	301.466	351.217	0.044
	16.8841	50.5284	100.504	151.426	200.736	250.678	301.495	351.417	0.05883
	16.9039	50.6109	100.552	151.695	200.756	250.672	301.558	351.396	0.08265
	16.9237	50.6546	100.642	152.239	200.849	250.694	301.683	351.427	0.12515
	16.9436	50.6913	100.768	152.897	201.05	250.738	301.884	351.629	0.23327
	16.9634	50.8064	100.931	153.611	201.176	250.796	302.275	351.9	0.71396
	16.9832	50.9781	101.163	154.397	201.413	250.905	302.787	352.167	2.20294
	17.003	51.2214	101.471	155.879	201.822	250.986	303.335	352.589	3.32233
	17.0228	51.5267	101.95	157.233	202.389	251.146	304.399	353.044	2.4187
	17.0426	51.812	102.623	158.981	202.974	251.429	305.546	353.784	1.96933
	17.0624	52.1334	103.391	160.155	203.783	251.867	307.079	354.729	1.01846
	17.0822	52.5631	104.451	159.569	204.556	252.284	307.732	355.753	0.33848
	17.102	53.2419	105.514	156.848	205.587	252.982	307.011	356.662	0.14228
	17.1218	53.9625	106.603	155.062	206.836	254.042	305.534	356.639	0.08778
	17.1416	54.934	107.432	153.224	207.744	254.908	304.014	355.726	0.06141
	17.1614	55.526	107.388	151.713	206.939	256.234	302.44	354.295	0.04549
	17.1812	55.3504	105.926	151.384	204.847	257.011	301.881	352.945	0.03508
	17.201	54.0188	104.1	151.368	203.377	257.711	301.662	352.001	0.0279
	17.2208	52.7233	102.619	151.12	201.878	257.578	301.705	351.519	0.02272
	17.2407	51.7316	101.452	150.969	201.196	256.018	301.605	351.355	0.01887
	17.2605	50.9871	100.953	150.948	200.981	254.305	301.595	351.322	0.01593
	17.2803	50.7892	100.727	150.886	200.869	252.824	301.466	351.34	0.01362
	17.3001	50.6675	100.695	150.879	200.844	251.755	301.552	351.311	0.01179
	17.3199	50.6612	100.611	150.879	200.779	251.253	301.555	351.284	0.0103
	17.3397	50.5948	100.589	150.757	200.811	251.187	301.598	351.178	0.00908
	17.3595	50.5829	100.521	150.799	200.676	250.997	301.424	351.247	0.00806
	17.3793	50.6042	100.481	150.869	200.64	250.954	301.463	351.113	0.00721
	17.3991	50.5847	100.454	150.724	200.553	250.873	301.483	351.186	0.00648
	17.4189	50.5672	100.409	150.913	200.606	250.88	301.56	351.26	0.00516
	17.4387	50.5864	100.39	150.817	200.541	250.832	301.656	351.174	0.00265
	17.4585	50.6511	100.383	150.803	200.514	250.799	301.52	351.218	0.00161
	17.4783	50.6032	100.411	150.915	200.579	250.77	301.638	351.206	0.000460377
	17.4981	50.6375	100.414	150.921	200.561	250.835	301.714	351.217	0
	17.518	50.7004	100.358	150.85	200.612	250.876	301.777	351.195	0
	17.5378	50.7399	100.387	150.824	200.68	250.833	301.774	351.216	0
	17.5576	50.7938	100.367	150.749	200.571	250.826	301.777	351.301	0
	17.5774	50.8717	100.385	150.724	200.585	250.782	301.751	351.207	0
	17.5972	50.9207	100.384	150.85	200.576	250.81	301.87	351.289	0
	17.617	50.9249	100.383	150.855	200.617	250.905	301.894	351.227	0
	17.6368	50.9725	100.342	150.697	200.58	250.87	301.668	351.21	0
	17.6566	50.9623	100.372	150.759	200.623	250.883	301.862	351.241	0
	17.6764	50.8592	100.392	150.848	200.578	250.933	301.778	351.154	0
	17.6962	50.7728	100.357	150.873	200.566	250.984	301.842	351.177	0
	17.716	50.7207	100.359	150.865	200.656	251.092	301.584	351.226	0
	17.7358	50.6186	100.361	150.832	200.524	250.996	301.616	351.262	0
	17.7556	50.577	100.343	150.791	200.538	251.104	301.703	351.178	0
	17.7754	50.4738	100.352	150.886	200.607	251.134	301.65	351.231	0
	17.7952	50.5235	100.358	150.811	200.563	251.137	301.618	351.201	0
	17.8151	50.5137	100.351	150.776	200.547	251.156	301.448	351.132	0
	17.8349	50.4853	100.351	150.788	200.667	251.243	301.506	351.173	0
	17.8547	50.4965	100.362	150.853	200.558	251.07	301.485	351.222	0
	17.8745	50.492	100.369	150.799	200.51	251.067	301.427	351.175	0
	17.8943	50.4829	100.368	150.832	200.581	251.073	301.385	351.321	0
	17.9141	50.4801	100.362	150.824	200.599	250.99	301.41	351.281	0
	17.9339	50.5119	100.369	150.844	200.558	250.926	301.419	351.296	0
	17.9537	50.5053	100.357	150.863	200.578	250.886	301.335	351.259	0
	17.9735	50.492	100.366	150.795	200.626	250.916	301.289	351.3	0
	17.9933	50.4798	100.367	150.853	200.565	250.873	301.119	351.222	0
	18.0131	50.4819	100.416	150.797	200.626	250.834	301.258	351.279	0
	18.0329	50.47	100.392	150.861	200.551	250.78	301.252	351.261	0
	18.0527	50.4819	100.364	150.853	200.573	250.801	301.121	351.283	0
	18.0725	50.4602	100.399	150.925	200.638	250.772	301.165	351.35	0
	18.0924	50.47	100.373	150.842	200.571	250.788	301.239	351.357	0.000435974
	18.1122	50.4836	100.387	151.014	200.588	250.723	301.312	351.251	0.00176
	18.132	50.5091	100.382	150.911	200.63	250.705	301.128	351.287	0.00238
	18.1518	50.5098	100.379	150.913	200.59	250.727	301.206	351.281	0.00323
	18.1716	50.4759	100.382	150.855	200.612	250.709	301.2	351.306	0.00397
	18.1914	50.4948	100.386	150.776	200.598	250.607	301.298	351.249	0.00443
	18.2112	50.4899	100.392	150.985	200.572	250.77	301.289	351.379	0.00497
	18.231	50.4878	100.387	150.968	200.599	250.693	301.401	351.398	0.00561
	18.2508	50.5102	100.378	150.774	200.595	250.659	301.388	351.348	0.00639
	18.2706	50.4812	100.377	150.913	200.618	250.705	301.342	351.372	0.00734
	18.2904	50.4661	100.421	150.793	200.638	250.68	301.425	351.309	0.00852
	18.3102	50.5235	100.39	150.927	200.702	250.71	301.434	351.355	0.01001
	18.33	50.5242	100.434	150.971	200.688	250.691	301.375	351.448	0.01193
	18.3498	50.4958	100.42	150.962	200.693	250.74	301.329	351.383	0.01446
	18.3697	50.5011	100.444	151.059	200.617	250.799	301.402	351.417	0.0179
	18.3895	50.5326	100.404	151.062	200.715	250.709	301.329	351.424	0.02274
	18.4093	50.557	100.449	151.051	200.642	250.789	301.502	351.54	0.02985
	18.4291	50.5392	100.457	151.188	200.627	250.799	301.515	351.529	0.04092
	18.4489	50.5675	100.498	151.36	200.719	250.812	301.584	351.66	0.05958
	18.4687	50.5945	100.531	151.767	200.715	250.882	301.651	351.608	0.09801
	18.4885	50.6752	100.572	151.889	200.876	250.843	301.914	351.77	0.24009
	18.5083	50.698	100.653	152.506	200.943	250.87	302.006	352.019	0.81888
	18.5281	50.7389	100.761	152.924	200.971	250.933	302.28	352.087	1.79281
	18.5479	50.9081	100.901	153.806	201.303	251.079	302.804	352.386	1.58428
	18.5677	51.0354	101.134	154.644	201.543	251.097	303.32	352.819	1.16642
	18.5875	51.2277	101.471	155.354	201.899	251.27	304.29	353.533	0.95059
	18.6073	51.3847	101.911	155.573	202.26	251.46	304.948	354.132	0.40633
	18.6271	51.598	102.371	154.946	202.588	251.751	305.15	355.118	0.13795
	18.647	51.897	102.863	153.971	203.117	252.174	304.708	355.548	0.07088
	18.6668	52.2677	103.329	152.804	203.787	252.741	303.621	355.483	0.04869
	18.6866	52.7817	103.749	152.096	204.037	253.268	302.846	354.743	0.03694
	18.7064	53.1408	103.625	151.418	203.557	253.923	302.034	353.73	0.02992
	18.7262	52.9156	102.787	151.298	202.621	254.396	301.732	352.773	0.0256
	18.746	52.261	102.067	151.159	201.874	254.727	301.523	352.073	0.02299
	18.7658	51.6774	101.465	151.132	201.218	254.443	301.69	351.814	0.0216
	18.7856	51.1805	100.875	151.062	200.937	253.331	301.532	351.621	0.02118
	18.8054	50.8361	100.692	151.066	200.858	252.62	301.599	351.583	0.02165
	18.8252	50.7018	100.624	151.115	200.742	251.8	301.541	351.568	0.02306
	18.845	50.6696	100.575	151.12	200.783	251.396	301.558	351.599	0.02559
	18.8648	50.6728	100.597	151.153	200.778	251.114	301.538	351.596	0.02965
	18.8846	50.6717	100.543	151.225	200.77	250.982	301.515	351.509	0.03596
	18.9044	50.6738	100.579	151.231	200.775	250.999	301.682	351.604	0.04595
	18.9243	50.6812	100.576	151.436	200.729	251.121	301.584	351.611	0.06252
	18.9441	50.6955	100.602	151.645	200.759	250.919	301.677	351.71	0.09303
	18.9639	50.7203	100.671	152.078	200.79	250.975	301.777	351.729	0.17603
	18.9837	50.7473	100.756	152.487	200.847	250.978	301.998	351.848	0.55173
	19.0035	50.8238	100.867	152.876	200.948	251.054	302.312	351.859	1.61126
	19.0233	50.8452	101.042	153.845	201.167	251.071	302.543	352.187	2.18914
	19.0431	50.9945	101.291	154.511	201.275	251.175	303.018	352.416	1.47448
	19.0629	51.1592	101.703	155.3	201.567	251.205	303.824	352.848	1.31078
	19.0827	51.3253	102.228	156.214	201.895	251.438	304.691	353.343	0.80466
	19.1025	51.4921	102.922	156.245	202.157	251.726	305.24	353.999	0.28054
	19.1223	51.8201	103.769	154.873	202.6	251.968	304.972	354.62	0.10756
	19.1421	52.2453	104.417	153.713	203.18	252.418	304.232	354.877	0.06321
	19.1619	52.7338	105.191	152.825	203.575	253.14	303.466	354.687	0.04372
	19.1817	53.2048	105.545	151.943	203.609	253.803	302.676	353.784	0.0322
	19.2015	53.4527	104.822	151.374	202.834	254.417	302.136	352.874	0.02474
	19.2214	52.9334	103.61	151.235	202.029	254.903	301.862	352.396	0.01962
	19.2412	52.0977	102.567	151.055	201.559	254.931	301.687	351.851	0.01595
	19.261	51.6075	101.63	151.041	201.085	254.346	301.667	351.717	0.01323
	19.2808	51.077	100.983	151.089	200.893	253.239	301.595	351.592	0.01115
	19.3006	50.8085	100.725	151.06	200.815	252.541	301.636	351.625	0.00953
	19.3204	50.7273	100.657	151.026	200.814	251.896	301.621	351.713	0.00824
	19.3402	50.6644	100.621	150.985	200.737	251.365	301.489	351.617	0.0072
	19.36	50.6658	100.556	151.084	200.733	251.207	301.446	351.599	0.00634
	19.3798	50.6347	100.57	151.02	200.763	251.101	301.491	351.485	0.00563
	19.3996	50.6801	100.455	150.993	200.784	251.001	301.688	351.55	0.00503
	19.4194	50.6623	100.521	150.919	200.681	250.973	301.612	351.558	0.00452
	19.4392	50.6661	100.437	151.02	200.698	250.935	301.537	351.586	0.00375
	19.459	50.6973	100.44	150.981	200.708	250.96	301.57	351.645	0.00203
	19.4788	50.749	100.427	151.12	200.713	250.894	301.569	351.546	0.00128
	19.4987	50.7602	100.404	150.923	200.754	250.875	301.521	351.485	0.000620021
	19.5185	50.7896	100.44	150.919	200.748	250.95	301.627	351.559	1.4358e-05
	19.5383	50.7892	100.399	151.059	200.695	250.87	301.615	351.458	0
	19.5581	50.784	100.4	151.06	200.737	250.935	301.587	351.536	0
	19.5779	50.7378	100.396	151.014	200.695	250.873	301.665	351.552	0
	19.5977	50.7035	100.418	151.122	200.72	250.889	301.57	351.572	0
	19.6175	50.7035	100.424	151.055	200.674	250.924	301.601	351.492	0
	19.6373	50.6591	100.406	150.991	200.66	250.933	301.612	351.567	0
	19.6571	50.6368	100.404	150.888	200.711	250.965	301.541	351.528	0
	19.6769	50.6483	100.382	151.082	200.722	250.931	301.537	351.576	0
	19.6967	50.6357	100.405	151.066	200.723	250.953	301.55	351.543	0
	19.7165	50.6252	100.399	151.02	200.644	250.991	301.436	351.515	0
	19.7363	50.5903	100.417	151.037	200.735	250.914	301.517	351.552	0
	19.7561	50.5951	100.411	150.969	200.727	250.864	301.494	351.515	0
	19.7759	50.5693	100.423	151.02	200.71	250.859	301.394	351.559	0
	19.7958	50.5724	100.396	151.14	200.703	250.91	301.477	351.55	0
	19.8156	50.5752	100.384	151.055	200.697	250.927	301.523	351.596	0
	19.8354	50.5619	100.372	151.043	200.713	250.932	301.552	351.4	0
	19.8552	50.5053	100.41	150.937	200.722	250.831	301.43	351.565	0
	19.875	50.5651	100.394	151.118	200.694	250.834	301.42	351.548	0
	19.8948	50.5651	100.398	151.178	200.749	250.88	301.543	351.53	0
	19.9146	50.5392	100.399	151.138	200.695	250.899	301.563	351.519	0
	19.9344	50.5438	100.404	151.111	200.628	250.864	301.494	351.588	0
	19.9542	50.5172	100.39	151.161	200.757	250.87	301.502	351.649	0
	19.974	50.5284	100.401	151.173	200.795	250.859	301.587	351.601	0
	19.9938	50.5535	100.418	151.209	200.715	250.854	301.56	351.56	0
	20.0136	50.5367	100.423	151.122	200.767	250.879	301.347	351.651	0
	20.0334	50.5326	100.418	151.055	200.683	250.836	301.579	351.632	0
	20.0532	50.5504	100.398	151.122	200.734	250.783	301.503	351.581	0
	20.073	50.5623	100.375	151.178	200.691	250.791	301.48	351.642	0
	20.0928	50.5431	100.407	151.115	200.775	250.837	301.5	351.633	0
	20.1127	50.541	100.413	151.109	200.822	250.907	301.549	351.707	0
	20.1325	50.5791	100.417	151.082	200.756	250.917	301.531	351.699	0
	20.1523	50.5693	100.415	151.18	200.713	250.868	301.488	351.619	0
	20.1721	50.5584	100.38	151.142	200.68	250.888	301.462	351.603	0
	20.1919	50.5693	100.404	151.167	200.754	250.903	301.451	351.558	0
	20.2117	50.5602	100.396	151.047	200.736	250.858	301.367	351.63	0
	20.2315	50.5172	100.397	151.132	200.756	250.843	301.685	351.591	0
	20.2513	50.564	100.396	151.095	200.712	250.803	301.596	351.588	0
	20.2711	50.5423	100.381	151.111	200.725	250.837	301.613	351.681	0
	20.2909	50.5749	100.386	150.969	200.734	250.917	301.454	351.682	0
	20.3107	50.5521	100.413	151.06	200.727	250.873	301.68	351.692	0
	20.3305	50.5291	100.388	151.062	200.73	250.882	301.535	351.635	0
	20.3503	50.5675	100.384	151.031	200.674	250.873	301.735	351.686	0
	20.3701	50.5455	100.395	151.099	200.719	250.887	301.572	351.732	0
	20.39	50.5714	100.382	151.117	200.702	250.897	301.553	351.642	1.32631e-06
	20.4098	50.5658	100.402	151.192	200.731	250.93	301.592	351.63	0.000149309
	20.4296	50.5388	100.398	151.082	200.715	250.934	301.823	351.664	0.000333952
	20.4494	50.5427	100.382	151.134	200.737	250.947	301.557	351.681	0.000393738
	20.4692	50.592	100.375	151.074	200.703	250.91	301.57	351.69	0.000532069
	20.489	50.5693	100.371	151.146	200.748	250.982	301.755	351.672	0.000642269
	20.5088	50.6217	100.405	151.101	200.762	251.048	301.763	351.694	0.000716162
	20.5286	50.6025	100.403	151.13	200.772	250.987	301.616	351.641	0.000803618
	20.5484	50.6081	100.43	151.138	200.752	250.983	301.613	351.666	0.00090818
	20.5682	50.6301	100.401	151.078	200.756	251.004	301.708	351.727	0.00103
	20.588	50.614	100.419	151.055	200.69	250.971	301.631	351.645	0.00119
	20.6078	50.663	100.388	151.101	200.684	251.022	301.743	351.744	0.00138
	20.6276	50.6948	100.395	151.184	200.827	250.988	301.757	351.8	0.00163
	20.6474	50.7459	100.415	151.198	200.796	251.012	301.706	351.72	0.00194
	20.6672	50.7634	100.39	151.2	200.761	251.027	301.792	351.661	0.00236
	20.6871	50.7941	100.385	151.306	200.806	251.024	301.783	351.675	0.00293
	20.7069	50.7595	100.416	151.211	200.841	250.925	301.543	351.792	0.00373
	20.7267	50.7962	100.422	151.271	200.806	251.013	301.621	351.677	0.00491
	20.7465	50.7644	100.425	151.387	200.848	250.959	301.748	351.712	0.00677
	20.7663	50.7455	100.414	151.509	200.821	250.875	301.81	351.814	0.00995
	20.7861	50.7287	100.41	151.701	200.829	250.949	301.697	351.819	0.01696
	20.8059	50.7151	100.421	151.755	200.693	250.997	301.755	351.809	0.04498
	20.8257	50.7606	100.438	152.022	200.865	250.937	301.806	351.821	0.14892
	20.8455	50.7665	100.445	152.299	200.927	250.956	301.839	351.874	0.28861
	20.8653	50.8162	100.504	152.817	200.999	250.887	301.972	351.956	0.22224
	20.8851	51.0078	100.492	153.317	201.035	250.887	302.131	352.167	0.16113
	20.9049	51.1382	100.576	154	201.146	251	302.219	352.36	0.1556
	20.9247	51.2693	100.644	154.13	201.29	251.069	302.61	352.439	0.07579
	20.9445	51.4204	100.765	154.071	201.392	251.096	302.613	352.834	0.0251
	20.9644	51.683	100.899	153.092	201.737	251.211	302.572	352.912	0.01128
	20.9842	52.0708	101.011	152.783	201.733	251.439	302.456	352.98	0.0072
	21.004	52.4684	101.07	152.243	201.971	251.56	302.197	352.952	0.00512
	21.0238	52.932	101.128	151.525	201.865	251.807	302.024	352.52	0.00384
	21.0436	53.0929	101.016	151.401	201.573	252.005	301.81	352.288	0.003
	21.0634	52.645	100.845	151.422	201.305	252.194	301.821	352.055	0.0024
	21.0832	52.1292	100.712	151.426	201.169	252.203	301.79	351.923	0.00197
	21.103	51.7313	100.609	151.333	200.915	252.004	301.648	351.803	0.00165
	21.1228	51.2921	100.462	151.337	200.807	251.602	301.761	351.852	0.0014
	21.1426	50.8899	100.428	151.327	200.872	251.497	301.743	351.944	0.0012
	21.1624	50.8162	100.44	151.198	200.804	251.252	301.7	351.864	0.00104
	21.1822	50.721	100.419	151.347	200.753	251.072	301.746	351.804	0.000915531
	21.202	50.7046	100.432	151.254	200.804	251.044	301.757	351.889	0.000809508
	21.2218	50.6675	100.396	151.235	200.876	250.974	301.706	351.819	0.000720956
	21.2416	50.6549	100.415	151.194	200.834	251.042	301.804	351.733	0.000646225
	21.2615	50.6039	100.424	151.324	200.869	251.012	301.708	351.77	0.000582572
	21.2813	50.6056	100.406	151.358	200.836	250.967	301.764	351.82	0.000418111
	21.3011	50.5626	100.373	151.19	200.766	251.01	301.711	351.787	0.000209526
	21.3209	50.5805	100.411	151.355	200.899	251.02	301.563	351.844	0.000162916
	21.3407	50.5605	100.398	151.19	200.826	250.996	301.596	351.869	6.70251e-05
	21.3605	50.5714	100.415	151.326	200.807	250.978	301.57	351.861	2.33391e-08
	21.3803	50.57	100.415	151.246	200.872	250.975	301.474	351.767	0
	21.4001	50.5511	100.4	151.244	200.784	250.931	301.483	351.811	0
	21.4199	50.584	100.404	151.25	200.858	250.96	301.616	351.867	0
	21.4397	50.564	100.428	151.366	200.895	251.016	301.538	351.749	0
	21.4595	50.5675	100.42	151.335	200.902	250.939	301.541	351.872	0
	21.4793	50.5518	100.407	151.36	200.879	250.886	301.537	351.872	0
	21.4991	50.5728	100.418	151.312	200.858	250.909	301.642	351.819	0
	21.519	50.5724	100.445	151.242	200.847	250.901	301.457	351.888	0
	21.5388	50.5899	100.429	151.411	200.897	250.888	301.497	351.901	0
	21.5586	50.5899	100.416	151.42	200.858	250.853	301.477	351.828	0
	21.5784	50.5983	100.397	151.368	200.9	250.905	301.405	351.842	0
	21.5982	50.5864	100.406	151.248	200.838	250.871	301.492	351.877	0
	21.618	50.5742	100.416	151.254	200.801	250.888	301.595	351.795	0
	21.6378	50.5707	100.404	151.422	200.865	250.864	301.607	351.811	0
	21.6576	50.5889	100.422	151.538	200.828	250.836	301.628	351.834	0
	21.6774	50.6221	100.448	151.475	200.874	250.939	301.702	351.893	0.000297806
	21.6972	50.6119	100.407	151.357	200.809	250.877	301.732	351.892	0.00103
	21.717	50.6091	100.465	151.395	200.883	250.887	301.677	351.906	0.00131
	21.7368	50.6277	100.443	151.382	200.877	250.87	301.781	351.879	0.00166
	21.7566	50.641	100.433	151.293	200.835	250.927	301.737	351.909	0.00217
	21.7764	50.6326	100.434	151.312	200.912	250.892	301.61	351.915	0.00245
	21.7963	50.6539	100.416	151.397	200.829	250.985	301.76	351.896	0.00274
	21.8161	50.656	100.394	151.304	200.891	250.959	301.636	351.918	0.00309
	21.8359	50.6777	100.42	151.434	200.92	250.973	301.836	351.965	0.0035
	21.8557	50.7074	100.434	151.494	200.861	250.942	301.664	351.993	0.00401
	21.8755	50.6689	100.437	151.411	200.843	251.014	301.766	351.931	0.00463
	21.8953	50.642	100.415	151.523	200.92	250.978	301.754	351.937	0.00541
	21.9151	50.6612	100.469	151.351	200.929	250.982	301.755	351.976	0.00641
	21.9349	50.6829	100.438	151.591	200.888	250.948	301.898	351.988	0.00772
	21.9547	50.6675	100.463	151.562	200.9	251.075	301.829	351.973	0.00947
	21.9745	50.6521	100.444	151.637	200.954	250.974	301.953	351.995	0.01189
	21.9943	50.6875	100.452	151.709	200.956	250.99	301.734	352.169	0.01539
	22.0141	50.6668	100.456	151.842	200.935	251.05	301.751	352.035	0.0207
	22.0339	50.7231	100.47	152.121	201.034	251.033	301.94	352.124	0.02937
	22.0537	50.727	100.546	152.436	201.032	250.98	302.029	352.191	0.04556
	22.0735	50.7459	100.543	152.856	201.135	251.033	302.095	352.427	0.0941
	22.0934	50.7815	100.561	153.475	201.113	251.069	302.064	352.849	0.30686
	22.1132	50.9406	100.622	154.122	201.272	251.116	302.286	353.381	0.82745
	22.133	51.0413	100.711	155.381	201.591	251.165	302.653	353.25	0.98698
	22.1528	51.2512	100.858	157.007	201.86	251.164	303.451	353.596	0.59347
	22.1726	51.5029	101.086	158.12	202.328	251.323	304.436	354.41	0.56686
	22.1924	51.6774	101.408	159.619	202.936	251.42	305.671	354.915	0.46851
	22.2122	51.8533	101.858	160.248	203.337	251.699	306.26	355.981	0.18869
	22.232	52.1746	102.358	158.886	204.233	252.001	306.884	357.452	0.06471
	22.2518	52.6061	102.942	156.843	205.002	252.445	306.564	358.378	0.03372
	22.2716	53.2422	103.642	155.351	206.171	253.135	305.16	358.482	0.02265
	22.2914	54.0786	104.182	153.895	206.66	253.887	304.254	357.561	0.01648
	22.3112	54.8542	104.294	152.725	205.659	254.806	303.396	356.15	0.01256
	22.331	55.0661	103.612	152.123	204.304	255.603	302.7	354.915	0.0099
	22.3508	54.3073	102.633	151.834	203.419	255.997	302.417	353.661	0.00802
	22.3707	53.1107	102.06	151.724	202.609	255.962	302.012	352.807	0.00663
	22.3905	52.5586	101.446	151.535	201.596	254.76	302.148	352.433	0.00558
	22.4103	51.8344	100.917	151.552	201.237	253.881	302.052	352.206	0.00476
	22.4301	51.0955	100.708	151.415	201.128	253.001	301.911	352.162	0.00411
	22.4499	50.884	100.583	151.544	201.077	252.071	302.185	352.137	0.00358
	22.4697	50.8256	100.565	151.461	201.049	251.578	302.05	352.094	0.00315
	22.4895	50.7424	100.535	151.42	201.023	251.381	302.035	352.117	0.0028
	22.5093	50.8207	100.516	151.457	200.977	251.224	302.096	352.026	0.0025
	22.5291	50.778	100.505	151.428	200.927	251.256	302.014	352.028	0.00224
	22.5489	50.7616	100.471	151.395	200.922	251.198	301.936	352.106	0.00198
	22.5687	50.7619	100.495	151.24	200.887	251.204	302.057	352.014	0.00122
	22.5885	50.7364	100.465	151.476	200.927	251.077	301.974	351.888	0.000659605
	22.6083	50.771	100.436	151.38	200.935	251.166	302.037	351.992	0.000538581
	22.6281	50.8259	100.448	151.418	200.891	251.164	302.044	351.998	0.000177471
	22.6479	50.8452	100.455	151.395	200.93	251.208	302.014	351.978	0
	22.6678	50.8784	100.433	151.38	200.947	251.141	301.91	352.072	0
	22.6876	50.8424	100.433	151.453	200.893	251.236	301.939	352.065	0
	22.7074	50.848	100.412	151.504	200.907	251.221	301.868	351.964	0
	22.7272	50.8053	100.409	151.434	200.96	251.234	301.976	351.952	0
	22.747	50.7826	100.443	151.382	200.936	251.103	301.928	351.95	0
	22.7668	50.72	100.426	151.389	200.938	251.138	301.872	352.077	0
	22.7866	50.7326	100.446	151.335	200.938	251.106	301.734	351.984	0
	22.8064	50.728	100.444	151.44	200.883	251.123	301.746	352.022	0
	22.8262	50.6997	100.429	151.3	200.875	251.106	301.653	352.1	0
	22.846	50.6508	100.446	151.279	201.004	251.038	301.783	351.963	0
	22.8658	50.6689	100.416	151.36	200.924	251.043	301.745	352.039	0
	22.8856	50.6868	100.442	151.395	200.885	251.104	301.705	351.978	0
	22.9054	50.6871	100.426	151.339	200.941	251.043	301.827	352.036	0
	22.9252	50.6973	100.422	151.434	200.906	251.035	301.734	352.089	0
	22.945	50.7154	100.428	151.457	200.885	251.061	301.702	352.058	0
	22.9648	50.7382	100.448	151.482	200.946	250.96	301.818	352.034	0
	22.9847	50.7305	100.427	151.411	200.871	250.938	301.742	352.014	0
	23.0045	50.6966	100.402	151.374	200.925	251.019	301.708	352.064	0
	23.0243	50.713	100.42	151.298	200.868	250.9	301.76	352.028	0
	23.0441	50.7392	100.424	151.463	200.847	250.998	301.679	351.911	0
	23.0639	50.7448	100.428	151.467	200.819	250.964	301.726	351.954	0
	23.0837	50.7515	100.415	151.43	200.815	250.945	301.846	352.019	0
	23.1035	50.748	100.428	151.625	200.897	250.967	301.772	352.089	0
	23.1233	50.7168	100.414	151.432	200.845	250.93	301.777	352.007	0
	23.1431	50.7252	100.414	151.494	200.919	251.026	301.74	352.037	0
	23.1629	50.7518	100.418	151.496	200.983	251.053	301.818	352.051	0
	23.1827	50.7196	100.454	151.538	200.949	250.95	301.769	352.097	0
	23.2025	50.7273	100.464	151.455	200.971	250.99	301.809	352.121	0
	23.2223	50.6854	100.49	151.386	200.881	251.043	301.87	352.095	0
	23.2421	50.7368	100.48	151.418	200.996	251.031	301.82	352.137	0
	23.262	50.6966	100.469	151.333	200.969	251.039	301.748	352.034	0
	23.2818	50.692	100.481	151.316	200.886	251.083	301.751	351.995	0
	23.3016	50.6647	100.455	151.391	201.014	251.095	301.758	352.038	0
	23.3214	50.6654	100.434	151.281	200.902	251.125	301.735	352.018	0
	23.3412	50.648	100.439	151.378	200.872	251.004	301.807	352.053	0
	23.361	50.5994	100.431	151.552	200.847	251.099	301.725	352.039	0
	23.3808	50.5647	100.413	151.488	200.824	251.08	301.752	352.054	0
	23.4006	50.571	100.426	151.31	200.816	251.043	301.714	352.09	0
	23.4204	50.5801	100.42	151.347	200.918	250.99	301.676	352.005	0
	23.4402	50.5801	100.428	151.318	200.893	251.034	301.735	352.03	0
	23.46	50.5703	100.424	151.36	200.841	250.991	301.664	351.981	0
	23.4798	50.5528	100.407	151.374	200.879	250.968	301.735	351.937	0
	23.4996	50.5714	100.416	151.486	200.838	250.922	301.641	352.058	0
	23.5194	50.5906	100.407	151.473	200.914	251.08	301.63	352.111	0
	23.5392	50.5721	100.418	151.368	200.885	250.996	301.85	352.015	0
	23.5591	50.6053	100.401	151.316	200.933	251.015	301.638	352.108	0
	23.5789	50.5395	100.403	151.5	200.889	250.941	301.624	351.971	0
	23.5987	50.5598	100.417	151.362	200.851	250.968	301.621	352.048	0
	23.6185	50.5693	100.391	151.254	200.949	251.012	301.713	352.114	0
	23.6383	50.57	100.401	151.376	200.916	250.994	301.68	351.978	0
	23.6581	50.5738	100.388	151.376	200.826	250.949	301.547	351.93	0.000211518
	23.6779	50.5539	100.408	151.368	200.885	250.946	301.625	352.004	0.00069924
	23.6977	50.5805	100.406	151.465	200.855	250.878	301.618	351.998	0.000883342
	23.7175	50.5689	100.421	151.337	200.933	250.991	301.575	352.045	0.00107
	23.7373	50.5801	100.417	151.324	200.874	250.942	301.703	352.094	0.00142
	23.7571	50.564	100.421	151.415	200.826	250.981	301.592	352.036	0.00164
	23.7769	50.5367	100.41	151.347	200.854	250.959	301.595	352.047	0.00183
	23.7967	50.5833	100.401	151.382	200.867	250.97	301.593	352.043	0.00206
	23.8165	50.5909	100.448	151.395	200.898	250.964	301.659	352.024	0.00233
	23.8364	50.577	100.43	151.444	200.821	250.933	301.549	352.063	0.00266
	23.8562	50.6001	100.409	151.349	200.866	250.985	301.716	352.039	0.00306
	23.876	50.5714	100.408	151.447	200.884	250.948	301.635	352.029	0.00356
	23.8958	50.5889	100.401	151.428	200.916	250.921	301.713	351.996	0.0042
	23.9156	50.5773	100.434	151.314	200.901	250.952	301.65	352.067	0.00503
	23.9354	50.6021	100.443	151.43	200.907	250.935	301.818	352.075	0.00614
	23.9552	50.5808	100.417	151.461	200.861	250.951	301.661	352.054	0.00765
	23.975	50.6333	100.472	151.513	200.92	250.977	301.774	352.057	0.00981
	23.9948	50.5819	100.443	151.598	200.861	250.951	301.726	352.095	0.01304
	24.0146	50.6077	100.43	151.722	200.872	250.946	301.595	352.175	0.0182
	24.0344	50.6347	100.436	151.674	200.986	251.031	301.852	352.092	0.02735
	24.0542	50.6427	100.449	151.773	200.944	251	301.732	352.105	0.0509
	24.074	50.6875	100.5	152.156	200.963	250.992	301.881	352.237	0.15227
	24.0938	50.6707	100.494	152.477	201.056	250.955	301.908	352.3	0.45709
	24.1136	50.7182	100.548	152.787	201.09	251.085	302.02	352.559	0.70034
	24.1335	50.7721	100.607	153.212	201.166	251.118	302.289	352.529	0.44044
	24.1533	50.8249	100.703	153.822	201.351	251.065	302.491	352.779	0.32387
	24.1731	50.9364	100.767	154.617	201.529	251.115	303.008	353.135	0.37971
	24.1929	51.0116	100.974	154.967	201.746	251.159	303.722	353.549	0.22041
	24.2127	51.0595	101.241	154.855	201.997	251.342	304.206	354.164	0.07586
	24.2325	51.1931	101.537	154.106	202.345	251.57	304.194	354.829	0.03054
	24.2523	51.383	101.94	153.464	202.711	251.78	304.014	355.355	0.01853
	24.2721	51.6585	102.295	152.98	203.197	252.203	303.338	355.303	0.01304
	24.2919	52.0841	102.515	152.281	203.05	252.646	302.891	354.668	0.00973
	24.3117	52.3495	102.514	151.894	202.637	253.09	302.613	354.031	0.00756
	24.3315	52.4145	102.05	151.691	202.144	253.513	302.112	353.443	0.00605
	24.3513	52.0044	101.606	151.649	201.891	253.628	302.002	353.03	0.00496
	24.3711	51.6522	101.309	151.515	201.464	253.426	301.838	352.604	0.00414
	24.391	51.4491	100.983	151.403	201.247	252.934	301.881	352.265	0.00351
	24.4108	51.1823	100.659	151.604	201.043	252.465	301.838	352.252	0.00301
	24.4306	50.8749	100.563	151.428	201.043	252.104	301.803	352.179	0.00262
	24.4504	50.7312	100.498	151.583	200.919	251.728	301.826	352.098	0.0023
	24.4702	50.6819	100.489	151.418	200.989	251.5	301.7	352.15	0.00203
	24.49	50.7112	100.519	151.533	200.961	251.257	301.731	352.073	0.00181
	24.5098	50.6808	100.487	151.409	200.895	251.224	301.758	352.116	0.00162
	24.5296	50.6759	100.491	151.604	200.949	251.148	301.644	352.158	0.00146
	24.5494	50.6661	100.525	151.416	200.989	251.1	301.518	352.153	0.00115
	24.5692	50.6738	100.509	151.391	201.052	251.151	301.668	352.189	0.000612329
	24.589	50.6738	100.474	151.409	200.941	251.153	301.61	352.164	0.000436622
	24.6088	50.6322	100.483	151.509	200.963	251.127	301.743	352.201	0.000324574
	24.6286	50.6553	100.451	151.424	200.945	251.038	301.518	352.164	8.05089e-05
	24.6484	50.6193	100.442	151.42	200.953	251.095	301.705	352.078	0
	24.6683	50.6158	100.429	151.426	200.931	251.033	301.54	352.123	0
	24.6881	50.6046	100.449	151.36	200.941	250.994	301.557	352.137	0
	24.7079	50.5909	100.464	151.393	200.941	250.968	301.673	352.058	0
	24.7277	50.5896	100.441	151.329	200.979	250.976	301.561	351.995	0
	24.7475	50.6098	100.41	151.362	200.956	250.976	301.656	352.109	0
	24.7673	50.5759	100.425	151.399	200.962	251.012	301.644	352.097	0.000108649
	24.7871	50.6186	100.428	151.536	200.924	250.982	301.657	352.092	0.000917362
	24.8069	50.5976	100.443	151.409	201.032	250.964	301.748	352.123	0.00153
	24.8267	50.6175	100.437	151.461	200.969	251.051	301.705	352.129	0.0017
	24.8465	50.642	100.438	151.498	200.997	251.042	301.735	352.083	0.00223
	24.8663	50.5868	100.479	151.523	200.917	251.012	301.894	352.192	0.00281
	24.8861	50.6347	100.477	151.424	200.995	251.103	301.873	352.179	0.00314
	24.9059	50.6441	100.477	151.372	200.995	251.053	301.953	352.124	0.00351
	24.9257	50.6312	100.491	151.608	200.959	251.067	301.942	352.214	0.00396
	24.9455	50.6675	100.495	151.506	201.004	251.139	302.102	352.162	0.00449
	24.9654	50.6119	100.494	151.533	200.994	251.174	302.072	352.174	0.00514
	24.9852	50.6581	100.44	151.564	200.908	251.24	302.173	352.246	0.00595
	25.005	50.6955	100.46	151.478	200.989	251.228	302.338	352.222	0.00696
	25.0248	50.6787	100.483	151.658	201.003	251.178	302.306	352.212	0.00826
	25.0446	50.7228	100.471	151.54	201.038	251.273	302.264	352.204	0.00996
	25.0644	50.7581	100.499	151.575	201.016	251.385	302.488	352.234	0.01224
	25.0842	50.741	100.525	151.633	201.064	251.415	302.553	352.346	0.01543
	25.104	50.734	100.546	151.742	201.038	251.466	302.569	352.379	0.02005
	25.1238	50.7994	100.528	151.962	201.08	251.434	302.531	352.322	0.02718
	25.1436	50.8169	100.557	151.999	201.109	251.478	302.619	352.451	0.0413
	25.1634	50.8483	100.609	152.343	201.119	251.484	302.784	352.477	0.06739
	25.1832	50.8473	100.59	152.709	201.127	251.497	302.876	352.536	0.14623
	25.203	50.8431	100.631	153.028	201.228	251.622	303.067	352.744	0.46835
	25.2228	50.9301	100.711	153.888	201.322	251.548	303.298	353.037	1.11507
	25.2427	50.9725	100.742	154.778	201.419	251.596	303.527	353.264	1.13101
	25.2625	51.0144	100.845	155.809	201.591	251.618	304.029	353.776	0.61908
	25.2823	51.1064	101.03	157.295	201.833	251.794	305.034	354.361	0.61512
	25.3021	51.34	101.342	158.559	202.226	251.929	305.942	355.444	0.65573
	25.3219	51.4865	101.743	159.358	202.641	252.123	307.546	356.682	0.32734
	25.3417	51.7225	102.322	158.499	203.219	252.334	308.37	358.685	0.12497
	25.3615	52.0201	102.973	156.881	203.907	252.759	308.371	360.798	0.07188
	25.3813	52.4327	103.861	156.134	204.705	253.294	307.541	361.981	0.0596
	25.4011	53.0551	104.649	155.004	205.125	254.169	306.835	361.484	0.05691
	25.4209	53.7992	105.355	154.01	205.304	254.964	306.058	359.684	0.0594
	25.4407	54.3825	105.136	153.057	204.149	255.963	305.084	358.063	0.06656
	25.4605	54.4531	104.066	153.03	203.253	256.737	304.417	356.938	0.07936
	25.4803	53.6185	103.252	152.968	203.052	257.144	303.774	355.447	0.1005
	25.5001	53.0873	102.777	153.21	202.374	256.465	303.645	353.954	0.13595
	25.5199	52.8558	102.091	154.184	201.933	255.303	303.708	353.419	0.2014
	25.5398	52.3771	101.465	155.225	201.788	254.663	303.644	353.422	0.38206
	25.5596	51.9823	101.275	156.783	201.918	254.071	303.807	353.619	1.16126
	25.5794	51.954	101.332	159.06	202.189	253.445	304.086	354.161	3.32381
	25.5992	52.1044	101.54	162.16	202.63	252.902	304.928	354.801	4.715
	25.619	52.4243	101.8	166.437	203.34	252.686	305.885	355.62	2.80059
	25.6388	52.8597	102.28	171.342	204.526	252.933	307.856	356.936	2.01799
	25.6586	53.5555	103.098	176.724	206.026	253.186	311.078	359.12	2.5706
	25.6784	54.3402	104.39	180.824	207.612	253.587	315.341	362.214	1.67439
	25.6982	55.0126	106.28	180.513	209.613	254.392	319.541	366.26	0.60226
	25.718	56.0022	108.622	174.158	212.421	255.728	321.062	371.272	0.22889
	25.7378	57.6331	111.449	168.618	215.678	257.729	318.738	375.661	0.13315
	25.7576	60.0899	114.622	165.754	218.613	260.535	315.249	376.704	0.09249
	25.7774	63.0003	117.55	161.287	219.93	263.834	312.598	373.529	0.06862
	25.7972	66.0215	118.342	156.972	217.057	267.258	309.774	368.497	0.05313
	25.817	67.4185	115.373	154.251	212.429	270.648	306.798	364.866	0.04243
	25.8368	65.0204	111.331	153.309	210.218	273.582	304.664	361.04	0.03471
	25.8567	60.8739	109.047	152.684	208.084	271.995	303.465	357.429	0.02894
	25.8765	59.1451	106.83	152.307	204.691	267.624	303.173	354.55	0.02452
	25.8963	57.2352	103.93	152.177	202.716	263.626	302.913	353.599	0.02105
	25.9161	54.2647	102.183	152.076	202.029	261.4	302.842	353.068	0.01827
	25.9359	52.4355	101.514	151.923	201.783	258.038	302.642	352.93	0.01601
	25.9557	51.7106	101.222	151.693	201.617	255.016	302.729	352.817	0.01415
	25.9755	51.5631	101.069	151.701	201.529	253.407	302.743	352.65	0.0126
	25.9953	51.3365	100.975	151.655	201.491	252.769	302.443	352.574	0.01129
	26.0151	51.2546	100.863	151.653	201.273	252.464	302.453	352.4	0.01018
	26.0349	51.1581	100.733	151.509	201.264	252.236	302.552	352.364	0.00843
	26.0547	51.0742	100.691	151.6	201.151	252.065	302.446	352.329	0.00476
	26.0745	51.0448	100.651	151.44	201.101	251.867	302.428	352.224	0.00307
	26.0943	51.0001	100.588	151.629	201.118	251.763	302.596	352.174	0.00267
	26.1141	50.9784	100.55	151.529	201.108	251.668	302.693	352.177	0.00113
	26.134	50.9843	100.556	151.48	201.086	251.542	302.68	352.244	5.01428e-06
	26.1538	51.0357	100.559	151.562	201.018	251.545	302.465	352.237	0
	26.1736	51.026	100.523	151.614	201.093	251.571	302.638	352.222	0
	26.1934	51.0578	100.504	151.422	201.037	251.588	302.639	352.169	0
	26.2132	51.0704	100.485	151.478	201.03	251.433	302.535	352.189	0
	26.233	51.0525	100.485	151.538	201.075	251.487	302.661	352.206	0
	26.2528	51.0844	100.504	151.418	201.047	251.537	302.674	352.188	0
	26.2726	51.1158	100.475	151.407	201.048	251.532	302.761	352.101	0
	26.2924	51.1172	100.492	151.349	200.995	251.493	302.74	352.063	0
	26.3122	51.0655	100.447	151.507	201.036	251.459	302.807	352.177	0
	26.332	51.0277	100.451	151.387	200.995	251.507	302.829	352.107	0
	26.3518	51.0256	100.427	151.446	201.009	251.521	302.787	352.029	0
	26.3716	51.0123	100.459	151.393	201.073	251.519	302.729	352.087	0
	26.3914	51.0728	100.444	151.393	201.067	251.553	302.879	352.156	0
	26.4112	51.0438	100.463	151.374	200.979	251.468	302.763	352.027	0
	26.4311	51.1305	100.408	151.341	201.023	251.508	302.816	352.133	0
	26.4509	51.1997	100.457	151.327	201.032	251.491	302.899	352.176	0
	26.4707	51.3123	100.443	151.397	201.027	251.639	303.057	352.137	0
	26.4905	51.3533	100.41	151.457	201.011	251.612	302.977	352.166	0
	26.5103	51.504	100.42	151.349	200.989	251.638	302.957	352.074	0
	26.5301	51.5096	100.443	151.37	200.965	251.685	302.853	352.123	9.72291e-07
	26.5499	51.5812	100.448	151.322	201.007	251.65	302.882	352.167	1.31701e-05
	26.5697	51.6026	100.465	151.322	201.036	251.667	302.989	352.006	2.46671e-05
	26.5895	51.476	100.422	151.401	200.935	251.808	302.934	352.089	2.7253e-05
	26.6093	51.4127	100.398	151.223	201.03	251.851	303.018	352.078	3.34692e-05
	26.6291	51.2966	100.399	151.378	200.992	251.871	302.901	352.123	4.37726e-05
	26.6489	51.1959	100.457	151.372	200.982	251.841	303	352.148	5.01736e-05
	26.6687	51.0749	100.406	151.43	201.065	251.918	302.888	352.063	5.59798e-05
	26.6885	51.0333	100.419	151.44	201.009	251.935	302.818	352.071	6.28608e-05
	26.7084	51.0207	100.394	151.455	201.021	251.979	302.751	352.157	7.11006e-05
	26.7282	51.0078	100.43	151.337	201.008	251.884	302.711	352.147	8.1084e-05
	26.748	50.8906	100.401	151.211	201.01	252.062	302.514	352.037	9.33429e-05
	26.7678	50.9001	100.433	151.387	201.028	251.961	302.477	352.039	0.00010863
	26.7876	50.8217	100.394	151.355	201.066	251.973	302.555	352.005	0.000128038
	26.8074	50.8651	100.392	151.438	200.973	251.934	302.398	352.044	0.000153205
	26.8272	50.7997	100.428	151.387	201.009	251.812	302.316	352.037	0.000186673
	26.847	50.7847	100.424	151.44	201.108	251.795	302.427	352.069	0.000232571
	26.8668	50.7469	100.391	151.316	201.022	251.778	302.154	352.072	0.000297959
	26.8866	50.7773	100.406	151.291	200.975	251.787	302.183	352.075	0.00039573
	26.9064	50.7899	100.414	151.283	200.948	251.765	302.078	351.994	0.000551569
	26.9262	50.7763	100.415	151.366	201.062	251.689	302.109	352.038	0.000830022
	26.946	50.7962	100.368	151.312	201.016	251.668	302.037	352.123	0.00157
	26.9658	50.7532	100.412	151.291	200.958	251.563	302.04	352.063	0.00468
	26.9856	50.7473	100.384	151.171	201.01	251.541	302.011	352.068	0.01365
	27.0055	50.7703	100.396	151.36	200.966	251.46	301.91	352.152	0.02061
	27.0253	50.7885	100.374	151.444	200.991	251.446	301.956	352.063	0.01265
	27.0451	50.7843	100.391	151.387	201.009	251.373	301.838	352.065	0.0079
	27.0649	50.7903	100.407	151.343	201.013	251.418	301.966	352.162	0.01064
	27.0847	50.755	100.382	151.556	201.096	251.401	301.928	352.304	0.00879
	27.1045	50.7245	100.4	151.49	201.026	251.291	302.157	352.361	0.00355
	27.1243	50.7221	100.405	151.331	200.958	251.328	302.011	352.52	0.00124
	27.1441	50.7102	100.406	151.387	201.035	251.301	301.989	352.595	0.000648151
	27.1639	50.6927	100.439	151.223	200.995	251.287	301.894	352.655	0.000438606
	27.1837	50.7252	100.439	151.351	201.039	251.268	301.89	352.61	0.000321687
	27.2035	50.6973	100.427	151.453	201.009	251.371	301.878	352.595	0.000246913
	27.2233	50.6773	100.428	151.32	200.98	251.305	301.847	352.473	0.000195925
	27.2431	50.7032	100.4	151.293	201.093	251.292	301.729	352.304	0.000159491
	27.263	50.6354	100.377	151.343	201.024	251.237	301.723	352.249	0.000132493
	27.2828	50.6315	100.404	151.266	200.974	251.245	301.804	352.106	0.000111897
	27.3026	50.6413	100.4	151.229	201.055	251.159	301.755	352.03	9.58097e-05
	27.3224	50.6679	100.394	151.314	200.982	251.221	301.813	351.936	8.29919e-05
	27.3422	50.6602	100.382	151.293	201.009	251.222	301.777	351.935	7.2607e-05
	27.362	50.6361	100.392	151.341	201.07	251.27	301.742	351.966	6.40714e-05
	27.3818	50.6291	100.39	151.32	200.999	251.208	301.72	352.002	5.69677e-05
	27.4016	50.6403	100.405	151.358	201.03	251.133	301.945	352.011	5.09907e-05
	27.4214	50.6242	100.401	151.333	201.017	251.22	301.809	351.992	4.59127e-05
	27.4412	50.6487	100.387	151.256	201.037	251.154	301.821	351.906	4.06251e-05
	27.461	50.6333	100.369	151.277	201.002	251.217	301.962	352.082	2.59102e-05
	27.4808	50.6504	100.347	151.3	201.084	251.246	301.907	352.009	1.41447e-05
	27.5006	50.6088	100.386	151.31	201.016	251.174	301.925	351.883	1.27278e-05
	27.5204	50.5994	100.345	151.229	201.02	251.23	301.807	352.031	8.61856e-06
	27.5403	50.6389	100.4	151.264	201.03	251.214	301.94	351.976	4.91422e-05
	27.5601	50.6633	100.396	151.405	201.091	251.202	301.905	351.93	0.000485544
	27.5799	50.6001	100.403	151.339	201.005	251.158	301.95	352.012	0.000867446
	27.5997	50.6752	100.392	151.225	201.044	251.196	302.046	352.053	0.000954329
	27.6195	50.6245	100.382	151.368	201.001	251.264	302.037	351.955	0.00115
	27.6393	50.6256	100.389	151.422	201.05	251.216	302.119	352	0.00151
	27.6591	50.6336	100.381	151.376	201	251.236	301.971	351.964	0.00175
	27.6789	50.6588	100.372	151.355	201.036	251.28	302.118	351.973	0.00195
	27.6987	50.6889	100.365	151.455	201.036	251.302	302.064	351.966	0.00219
	27.7185	50.7161	100.397	151.384	201.049	251.333	301.972	351.978	0.00247
	27.7383	50.7319	100.417	151.372	201.154	251.356	302.02	352.022	0.00281
	27.7581	50.7214	100.442	151.182	201.058	251.33	302.026	352.009	0.00323
	27.7779	50.7896	100.425	151.283	201.011	251.313	301.89	351.893	0.00376
	27.7977	50.7714	100.423	151.366	201.036	251.36	302.009	351.956	0.00442
	27.8175	50.7494	100.403	151.372	201.134	251.311	301.998	352.033	0.00528
	27.8374	50.8291	100.4	151.387	201.016	251.242	301.995	352.029	0.00641
	27.8572	50.7899	100.385	151.44	200.999	251.257	301.838	351.939	0.00796
	27.877	50.7945	100.382	151.467	200.982	251.236	301.907	351.944	0.01018
	27.8968	50.77	100.434	151.525	201.079	251.23	302.005	352.039	0.01351
	27.9166	50.771	100.4	151.583	201.064	251.28	301.902	352.133	0.01868
	27.9364	50.7459	100.436	151.73	201.115	251.246	301.911	352.014	0.02769
	27.9562	50.7098	100.421	152.082	201.061	251.267	301.957	352.193	0.04999
	27.976	50.7403	100.451	152.338	201.09	251.167	301.916	352.087	0.14196
	27.9958	50.7298	100.427	152.703	201.175	251.265	302.003	352.298	0.42802
	28.0156	50.7413	100.499	153.535	201.221	251.264	302.142	352.48	0.71979
	28.0354	50.806	100.522	154.317	201.319	251.338	302.362	352.587	0.48426
	28.0552	50.8476	100.589	155.221	201.652	251.26	302.578	352.915	0.26348
	28.075	50.9298	100.681	156.601	201.952	251.288	303.257	353.391	0.3372
	28.0948	51.0934	100.862	157.824	202.247	251.423	304.157	354.001	0.35202
	28.1147	51.2609	101.073	158.487	202.748	251.492	305.306	355.062	0.16639
	28.1345	51.4529	101.395	157.992	203.186	251.653	306.171	356.285	0.05698
	28.1543	51.6624	101.904	156.401	203.816	251.949	306.313	357.769	0.02676
	28.1741	51.996	102.413	155.441	204.704	252.502	305.676	359.067	0.01779
	28.1939	52.4596	102.975	155.265	205.498	253.01	304.897	359.26	0.01336
	28.2137	53.0995	103.504	154.025	205.421	253.79	304.33	358.055	0.01078
	28.2335	53.8367	103.614	153.019	204.545	254.522	303.897	356.662	0.00934
	28.2533	54.0363	102.972	152.63	203.596	255.173	303.206	356.022	0.0088
	28.2731	53.5996	102.308	152.268	203.19	255.801	302.555	355.2	0.00937
	28.2929	52.9793	102.116	152.268	202.867	255.254	302.277	353.929	0.01341
	28.3127	52.7495	101.689	151.982	202.13	254.491	302.131	353.079	0.03279
	28.3325	52.4691	101.218	151.945	201.579	253.886	302.165	352.625	0.07994
	28.3523	51.8152	100.805	151.784	201.447	253.44	301.913	352.493	0.09839
	28.3721	51.3816	100.642	151.825	201.369	252.853	301.946	352.436	0.05448
	28.3919	51.1343	100.619	151.788	201.194	252.208	302.035	352.346	0.03764
	28.4118	51.0543	100.575	151.819	201.23	251.835	301.922	352.485	0.05289
	28.4316	51.0095	100.561	151.817	201.219	251.653	302.112	352.481	0.04355
	28.4514	50.9308	100.567	152.028	201.263	251.484	302.075	352.598	0.01849
	28.4712	50.8917	100.604	151.846	201.221	251.481	302.31	352.856	0.00705
	28.491	50.8969	100.656	151.695	201.186	251.365	302.099	353.078	0.00369
	28.5108	50.9228	100.763	151.459	201.205	251.294	302.147	353.159	0.00257
	28.5306	50.9218	100.875	151.391	201.263	251.326	302.073	353.018	0.00194
	28.5504	50.97	100.905	151.42	201.267	251.395	301.989	352.937	0.00135
	28.5702	50.9976	100.877	151.362	201.208	251.442	301.95	352.706	0.000947115
	28.59	50.9634	100.742	151.18	201.083	251.473	301.849	352.348	0.000771741
	28.6098	50.9001	100.665	151.117	201.058	251.469	301.755	352.364	0.000641818
	28.6296	50.805	100.626	151.335	201.136	251.38	301.807	352.056	0.000542595
	28.6494	50.7724	100.555	151.283	201.068	251.358	301.771	351.93	0.000465003
	28.6692	50.7284	100.48	151.293	201.028	251.321	301.777	351.834	0.000403121
	28.6891	50.6347	100.402	151.24	201.061	251.25	301.774	351.814	0.000352938
	28.7089	50.6518	100.386	151.19	201.027	251.204	301.786	351.852	0.000311656
	28.7287	50.6298	100.373	151.281	201.025	251.167	301.569	351.875	0.000277273
	28.7485	50.5815	100.376	151.256	200.989	251.134	301.709	351.878	0.000248321
	28.7683	50.6329	100.379	151.138	200.998	251.176	301.674	351.81	0.000223708
	28.7881	50.6235	100.342	151.068	201.041	251.103	301.639	351.809	0.000199011
	28.8079	50.6158	100.355	151.122	201.098	251.147	301.638	351.804	0.000129747
	28.8277	50.6109	100.349	151.192	201.107	251.137	301.667	351.745	7.04607e-05
	28.8475	50.6032	100.374	151.113	201.003	251.159	301.618	351.703	6.26405e-05
	28.8673	50.6259	100.338	151.267	201.061	251.195	301.734	351.819	4.85988e-05
	28.8871	50.6137	100.368	151.134	201.009	251.075	301.642	351.785	1.46599e-05
	28.9069	50.5899	100.343	151.196	201.023	251.109	301.728	351.846	0
	28.9267	50.592	100.341	151.306	201.019	251.068	301.723	351.79	0
	28.9465	50.5854	100.353	151.033	201.059	251.096	301.659	351.746	0
	28.9663	50.5385	100.361	151.209	201.007	251.138	301.697	351.751	0
	28.9861	50.5416	100.32	151.225	201.016	251.178	301.573	351.753	0
	29.006	50.5822	100.336	151.177	201.038	251.069	301.561	351.763	0
	29.0258	50.5556	100.338	151.25	201.109	251.04	301.489	351.724	0
	29.0456	50.5382	100.343	151.136	200.997	251.072	301.596	351.827	0
	29.0654	50.5367	100.353	151.134	200.995	251.074	301.624	351.711	0
	29.0852	50.5287	100.329	151.215	201.072	251.075	301.728	351.683	0
	29.105	50.571	100.365	151.2	201.019	251.079	301.771	351.785	0
	29.1248	50.5665	100.366	151.167	201.071	251.074	301.766	351.667	0
	29.1446	50.5427	100.362	151.132	201.053	251.033	301.723	351.767	5.52549e-07
	29.1644	50.5497	100.341	151.175	201.061	251.08	301.768	351.797	0.000311563
	29.1842	50.5406	100.315	151.229	201.078	251.1	301.787	351.735	0.000776208
	29.204	50.5693	100.341	151.19	201.042	251.122	301.809	351.705	0.000916355
	29.2238	50.5434	100.344	151.136	201.006	251.088	301.694	351.734	0.00102
	29.2436	50.5423	100.368	151.277	200.989	251.077	301.856	351.749	0.00132
	29.2634	50.5406	100.356	151.194	201.01	251.04	301.784	351.814	0.00165
	29.2832	50.5479	100.346	151.053	201.014	251.107	301.832	351.78	0.00184
	29.3031	50.5637	100.322	151.126	201.035	251.158	301.758	351.707	0.00206
	29.3229	50.5367	100.334	151.273	200.986	251.055	301.766	351.657	0.00231
	29.3427	50.5486	100.33	151.192	200.943	251.12	301.739	351.7	0.00262
	29.3625	50.5399	100.324	151.298	201.034	251.12	301.743	351.772	0.00299
	29.3823	50.5172	100.355	151.353	201.043	251.014	301.745	351.714	0.00345
	29.4021	50.5528	100.364	151.235	201.04	251.077	301.752	351.674	0.00403
	29.4219	50.5763	100.375	151.198	201.05	251.17	301.729	351.767	0.00476
	29.4417	50.5731	100.362	151.266	201.056	251.179	301.581	351.705	0.00571
	29.4615	50.6151	100.33	151.227	201.038	251.017	301.667	351.707	0.00699
	29.4813	50.5889	100.348	151.173	201.026	250.995	301.713	351.807	0.00876
	29.5011	50.6378	100.377	151.331	201.131	251.069	301.671	351.838	0.01129
	29.5209	50.6259	100.38	151.353	201.065	251.045	301.583	351.666	0.01514
	29.5407	50.6686	100.398	151.509	201.046	251.129	301.654	351.763	0.02137
	29.5605	50.691	100.381	151.61	201.102	251.113	301.639	351.746	0.03325
	29.5804	50.7333	100.381	151.834	201.083	251.147	301.717	351.912	0.07029
	29.6002	50.7717	100.402	152.125	201.132	251.116	301.694	351.924	0.22092
	29.62	50.7994	100.404	152.67	201.2	251.068	301.89	351.975	0.56381
	29.6398	50.8445	100.452	153.154	201.202	251.177	301.997	352.341	0.68155
	29.6596	50.9067	100.464	153.973	201.447	251.158	302.067	352.702	0.36423
	29.6794	50.8934	100.541	155.051	201.612	251.209	302.283	352.809	0.23446
	29.6992	51.0011	100.615	156.181	201.953	251.332	302.939	352.686	0.34767
	29.719	51.3669	100.797	157.338	202.267	251.367	304.115	353.056	0.32682
	29.7388	51.5274	101.005	158.004	202.964	251.494	304.858	353.706	0.14461
	29.7586	51.4501	101.318	157.326	203.43	251.725	305.156	354.302	0.0498
	29.7784	51.5326	101.664	155.569	204.308	251.943	305.261	355.099	0.02419
	29.7982	51.8421	102.177	154.778	205.132	252.408	304.991	355.693	0.016
	29.818	52.2988	102.772	154.497	205.997	252.877	304.272	355.888	0.01166
	29.8378	52.8408	103.197	153.634	205.86	253.701	303.82	355.062	0.00892
	29.8576	53.5307	103.166	152.417	204.971	254.611	303.427	354.393	0.00706
	29.8775	54.1181	102.64	151.72	203.784	255.391	302.847	353.882	0.00574
	29.8973	54.0545	102.103	151.575	203.452	255.767	302.414	353.505	0.00477
	29.9171	52.9411	101.824	151.591	203.083	255.386	302.226	352.933	0.00402
	29.9369	52.3575	101.63	151.374	202.188	254.475	302.148	352.231	0.00344
	29.9567	52.3607	101.113	151.38	201.612	253.746	302.089	351.914	0.00298
	29.9765	52.0418	100.766	151.326	201.36	253.501	302.061	351.895	0.00261
	29.9963	51.3749	100.566	151.397	201.215	252.933	302.109	351.793	0.0023
	30.0161	51.0333	100.489	151.246	201.252	252.232	302.217	351.793	0.00205
	30.0359	50.8801	100.458	151.095	201.169	251.827	302.139	351.824	0.00183
	30.0557	50.8934	100.442	151.298	201.136	251.733	302.217	351.712	0.00165
	30.0755	50.9165	100.438	151.238	201.063	251.566	302.098	351.75	0.00152
	30.0953	50.8616	100.42	151.269	201.009	251.548	302.176	351.683	0.00242
	30.1151	50.8172	100.399	151.078	201.108	251.443	302.11	351.682	0.0036
	30.1349	50.8123	100.416	151.151	201.103	251.517	302.208	351.7	0.00395
	30.1548	50.7717	100.397	151.215	201.124	251.467	302.214	351.78	0.00427
	30.1746	50.7105	100.394	151.376	201.065	251.44	302.202	351.73	0.00518
	30.1944	50.6773	100.387	151.279	200.997	251.356	302.066	351.672	0.00625
	30.2142	50.641	100.367	151.211	201.076	251.383	302.095	351.625	0.00697
	30.234	50.6504	100.356	151.111	201.004	251.287	301.969	351.728	0.00778
	30.2538	50.6179	100.402	151.246	201.013	251.391	301.959	351.745	0.00874
	30.2736	50.5997	100.412	151.229	201.011	251.196	301.925	351.691	0.00989
	30.2934	50.557	100.407	151.19	201.01	251.284	302.006	351.669	0.01128
	30.3132	50.571	100.376	151.14	201.077	251.236	301.905	351.76	0.013
	30.333	50.5361	100.378	151.198	201.01	251.111	302.086	351.765	0.01515
	30.3528	50.6102	100.405	151.32	201.03	251.142	302.078	351.781	0.01787
	30.3726	50.6161	100.413	151.353	201.054	251.098	301.823	351.763	0.02142
	30.3924	50.6011	100.428	151.281	201.06	251.154	301.979	351.814	0.02616
	30.4123	50.6399	100.397	151.546	201.053	251.19	301.965	351.854	0.03269
	30.4321	50.5903	100.436	151.602	201.158	251.093	302.018	351.844	0.04204
	30.4519	50.613	100.461	151.825	201.115	251.169	301.94	351.861	0.05609
	30.4717	50.6224	100.47	151.999	201.212	251.135	301.986	351.896	0.07874
	30.4915	50.6766	100.489	152.221	201.222	251.211	302.167	352.049	0.12098
	30.5113	50.7322	100.536	152.719	201.187	251.303	302.127	352.049	0.24668
	30.5311	50.7179	100.588	153.493	201.375	251.206	302.139	352.158	0.75926
	30.5509	50.7763	100.643	154.567	201.436	251.334	302.378	352.287	2.00374
	30.5707	50.8403	100.656	156.181	201.726	251.311	302.711	352.574	2.63032
	30.5905	50.9354	100.831	158.236	201.964	251.452	303.011	353.025	1.47636
	30.6103	51.0994	100.968	160.924	202.263	251.584	303.653	353.375	0.83135
	30.6301	51.283	101.171	163.697	203.007	251.709	304.749	354.186	1.19024
	30.6499	51.611	101.599	166.584	204.041	251.89	306.884	355.205	1.3466
	30.6697	52.039	102.232	168.155	205.155	252.196	309.852	356.875	0.68473
	30.6895	52.5446	103.179	167.433	206.555	252.569	311.867	359.045	0.23731
	30.7094	53.0111	104.494	163.437	208.357	253.393	312.657	361.967	0.10393
	30.7292	53.6667	106.159	160.883	210.516	254.37	311.529	364.413	0.06587
	30.749	54.8336	108.214	160.055	212.53	256.071	309.407	365.559	0.04754
	30.7688	56.4022	110.088	158.195	213.322	258.047	308.136	363.664	0.03632
	30.7886	58.1174	110.921	155.165	211.368	260.417	307.56	361.167	0.02899
	30.8084	59.3416	109.603	153.474	208.186	262.451	305.778	359.236	0.02428
	30.8282	58.9332	107.194	152.525	207.109	264.145	304.093	358.197	0.02295
	30.848	56.7037	105.965	152.163	206.463	263.757	303.027	356.515	0.02841
	30.8678	55.3504	105.346	152.032	204.923	260.998	302.495	354.511	0.03673
	30.8876	55.0609	104.139	151.734	202.988	258.716	302.355	353.061	0.02937
	30.9074	54.3056	102.407	151.722	202.019	257.879	302.289	352.549	0.01853
	30.9272	52.7429	101.415	151.728	201.673	256.696	302.217	352.396	0.01732
	30.947	51.6239	101.067	151.606	201.517	254.745	302.188	352.257	0.02039
	30.9668	51.2018	100.851	151.784	201.563	253.05	302.335	352.293	0.016
	30.9867	51.0245	100.839	151.782	201.439	252.373	302.451	352.245	0.00984
	31.0065	51.005	100.753	151.595	201.52	251.927	302.483	352.437	0.00706
	31.0263	50.9155	100.74	151.564	201.46	251.786	302.55	352.631	0.0053
	31.0461	50.8714	100.794	151.409	201.468	251.694	302.379	352.721	0.00307
	31.0659	50.8812	100.828	151.405	201.416	251.736	302.264	352.604	0.00218
	31.0857	50.8438	100.867	151.293	201.438	251.713	302.321	352.364	0.00194
	31.1055	50.8162	100.842	151.283	201.322	251.679	302.361	352.197	0.00136
	31.1253	50.8193	100.716	151.254	201.255	251.73	302.173	352.185	0.00043018
	31.1451	50.8011	100.633	151.169	201.242	251.805	302.083	352.069	0.000150732
	31.1649	50.6892	100.611	151.165	201.165	251.605	302.087	351.867	0.000127923
	31.1847	50.6738	100.555	151.105	201.088	251.564	302.102	351.804	0.000109999
	31.2045	50.6864	100.5	151.134	201.105	251.499	302.027	351.775	9.56419e-05
	31.2243	50.6441	100.443	151.267	200.998	251.446	302.2	351.602	8.39551e-05
	31.2441	50.6172	100.421	151.103	201.01	251.437	302.098	351.732	7.43086e-05
	31.2639	50.5647	100.391	151.076	200.985	251.313	302.102	351.672	6.62494e-05
	31.2838	50.5973	100.369	151.095	200.913	251.334	302.154	351.61	5.94447e-05
	31.3036	50.6249	100.355	151.113	201.012	251.298	302.049	351.587	5.3645e-05
	31.3234	50.6217	100.37	151.19	200.865	251.224	302.061	351.572	4.75144e-05
	31.3432	50.6724	100.359	151.12	201.015	251.287	302.064	351.505	3.09671e-05
	31.363	50.6686	100.352	151.161	200.975	251.343	301.887	351.672	1.7198e-05
	31.3828	50.7231	100.371	151.269	201.049	251.303	302.144	351.556	1.53223e-05
	31.4026	50.778	100.377	151.148	200.995	251.353	302.032	351.632	1.33753e-05
	31.4224	50.8203	100.354	151.424	200.953	251.397	302.119	351.683	6.04931e-06
	31.4422	50.8434	100.374	151.357	200.968	251.356	302.07	351.711	1.52138e-07
	31.462	50.8043	100.406	151.554	200.951	251.453	302.101	351.682	0
	31.4818	50.8448	100.392	151.469	201.018	251.376	301.995	351.795	0
	31.5016	50.856	100.374	151.569	200.913	251.517	302.034	351.728	0
	31.5214	50.8931	100.394	151.538	201.019	251.556	302.024	351.815	0
	31.5412	50.8899	100.411	151.62	200.995	251.591	302.052	351.75	0
	31.5611	50.8833	100.394	151.467	200.983	251.556	302.084	351.689	0
	31.5809	50.8697	100.403	151.521	201.035	251.616	302.072	351.778	0.00019332
	31.6007	50.8273	100.365	151.382	201.072	251.627	301.82	351.704	0.000737409
	31.6205	50.7955	100.379	151.281	200.966	251.599	301.907	351.605	0.00102
	31.6403	50.756	100.37	151.289	201.036	251.664	301.862	351.649	0.00112
	31.6601	50.7077	100.36	151.248	200.982	251.558	301.742	351.561	0.0013
	31.6799	50.6763	100.343	151.242	200.957	251.457	301.839	351.579	0.0017
	31.6997	50.6273	100.357	151.101	200.871	251.456	301.716	351.562	0.00201
	31.7195	50.6116	100.342	151.177	200.918	251.489	301.674	351.583	0.00223
	31.7393	50.5707	100.339	151.026	200.937	251.381	301.656	351.608	0.0025
	31.7591	50.5707	100.339	151.132	200.96	251.336	301.578	351.425	0.00281
	31.7789	50.5934	100.344	151.151	200.888	251.339	301.654	351.588	0.00319
	31.7987	50.5966	100.316	151.07	200.9	251.163	301.679	351.483	0.00365
	31.8185	50.6133	100.295	151.146	200.912	251.276	301.621	351.473	0.00421
	31.8383	50.6175	100.329	151.074	200.909	251.241	301.589	351.543	0.00492
	31.8581	50.6483	100.321	151.167	200.929	251.207	301.544	351.498	0.00583
	31.878	50.6231	100.333	151.117	200.948	251.128	301.639	351.439	0.00702
	31.8978	50.6326	100.319	151.229	200.9	251.004	301.576	351.546	0.00861
	31.9176	50.6165	100.335	151.231	200.889	251.069	301.635	351.497	0.01083
	31.9374	50.577	100.334	151.078	200.865	251.128	301.823	351.541	0.01405
	31.9572	50.6123	100.349	151.246	200.901	251.093	301.631	351.461	0.01897
	31.977	50.5724	100.341	151.306	200.944	251.042	301.534	351.578	0.0271
	31.9968	50.5598	100.373	151.426	201.042	251.132	301.538	351.599	0.04381
	32.0166	50.5605	100.394	151.606	200.943	251.185	301.717	351.642	0.10215
	32.0364	50.5525	100.419	151.883	200.964	251.001	301.641	351.657	0.31904
	32.0562	50.5682	100.395	152.264	201.021	251.106	301.703	351.737	0.71901
	32.076	50.5595	100.439	152.51	201.092	251.021	301.798	351.78	0.73431
	32.0958	50.5773	100.434	153.092	201.169	251.163	301.804	351.896	0.36155
	32.1156	50.5909	100.496	154.042	201.276	251.105	302.083	352.012	0.23443
	32.1354	50.6465	100.565	155.041	201.492	251.237	302.544	352.185	0.3704
	32.1553	50.7088	100.671	155.811	201.768	251.254	303.072	352.513	0.40099
	32.1751	50.8836	100.861	156.461	202.123	251.319	303.922	353.007	0.19902
	32.1949	50.9952	101.166	156.049	202.534	251.432	304.501	353.543	0.06942
	32.2147	51.0655	101.464	154.648	203.178	251.639	304.873	354.334	0.03091
	32.2345	51.2448	102.005	153.868	203.745	251.985	304.55	355.236	0.0197
	32.2543	51.5648	102.562	153.775	204.367	252.393	303.667	355.517	0.01422
	32.2741	52.011	103.122	153.321	204.579	252.877	303.558	355.014	0.01082
	32.2939	52.5596	103.43	152.367	203.993	253.634	303.37	354.078	0.00854
	32.3137	53.0195	103.225	151.701	203.127	254.254	302.994	353.656	0.00692
	32.3335	53.0282	102.44	151.389	202.661	254.774	302.385	353.452	0.00573
	32.3533	52.4268	101.991	151.374	202.771	254.611	301.965	353.112	0.00483
	32.3731	51.9138	101.887	151.19	202.288	253.781	301.833	352.402	0.00413
	32.3929	51.8739	101.585	151.159	201.575	253.313	301.761	351.974	0.00358
	32.4128	51.741	101.062	150.95	201.211	252.98	301.81	351.601	0.00313
	32.4325	51.3511	100.683	151.111	201.076	252.762	301.807	351.642	0.00276
	32.4524	50.9375	100.515	151.082	201.012	252.402	301.676	351.586	0.003
	32.4722	50.692	100.443	151.024	200.939	251.706	301.827	351.565	0.00368
	32.492	50.5917	100.421	151.064	200.975	251.488	301.763	351.503	0.0038
	32.5118	50.5889	100.354	151.008	201.003	251.403	301.764	351.487	0.00378
	32.5316	50.5333	100.385	151.004	200.928	251.351	301.832	351.453	0.00381
	32.5514	50.5147	100.349	150.933	200.853	251.327	301.769	351.466	0.0039
	32.5712	50.4896	100.348	151.02	200.953	251.269	301.734	351.497	0.00415
	32.591	50.493	100.337	150.991	200.968	251.329	301.942	351.482	0.0045
	32.6108	50.4798	100.335	150.919	200.889	251.216	301.847	351.398	0.00486
	32.6306	50.5007	100.335	150.966	200.816	251.227	301.722	351.344	0.00515
	32.6504	50.4738	100.321	151.014	200.863	251.239	301.711	351.413	0.00569
	32.6702	50.4822	100.29	151.006	200.913	251.186	301.676	351.461	0.00651
	32.69	50.4493	100.317	151.066	200.916	251.117	301.717	351.499	0.00752
	32.7099	50.449	100.31	151.08	200.876	251.151	301.609	351.499	0.00879
	32.7297	50.4756	100.301	151.095	200.865	251.148	301.661	351.45	0.01042
	32.7495	50.485	100.32	151.06	200.852	251.189	301.615	351.532	0.01255
	32.7693	50.5109	100.349	151.033	200.901	251.152	301.683	351.498	0.01542
	32.7891	50.4906	100.34	151.051	200.922	251.169	301.644	351.502	0.01941
	32.8089	50.5067	100.324	151.233	200.864	251.093	301.558	351.49	0.02521
	32.8287	50.5098	100.348	151.488	200.82	251.165	301.659	351.455	0.0341
	32.8485	50.5563	100.34	151.378	200.894	251.05	301.514	351.594	0.04889
	32.8683	50.5958	100.377	151.73	200.936	251.131	301.517	351.628	0.08011
	32.8881	50.6661	100.351	151.821	200.94	251.106	301.563	351.639	0.19175
	32.9079	50.7015	100.385	152.365	200.989	251.17	301.679	351.62	0.59277
	32.9277	50.7602	100.403	152.876	201.14	251.123	301.748	351.72	1.28752
	32.9475	50.7588	100.448	153.808	201.196	251.196	301.755	351.955	1.26082
	32.9673	50.763	100.536	155.136	201.353	251.183	301.846	351.985	0.60969
	32.9871	50.8039	100.579	156.299	201.491	251.145	302.252	352.251	0.39006
	33.007	50.878	100.636	158.296	201.898	251.264	302.693	352.546	0.6243
	33.0268	51.0116	100.822	160.024	202.383	251.409	303.757	353.138	0.7184
	33.0466	51.2106	101.095	161.28	202.981	251.498	305.225	353.815	0.37658
	33.0664	51.5232	101.523	160.521	203.791	251.666	306.367	354.946	0.1332
	33.0862	51.6865	102.094	158.195	204.625	251.972	307.023	356.364	0.05713
	33.106	51.9292	102.848	156.517	205.995	252.445	306.52	357.794	0.03565
	33.1258	52.3603	103.888	156.103	207.003	253.283	305.381	358.459	0.0256
	33.1456	53.2289	104.843	155.451	207.592	254.387	304.602	357.901	0.01942
	33.1654	54.2654	105.53	153.948	206.78	255.473	304.457	356.287	0.01529
	33.1852	55.2161	105.153	152.645	205.166	256.798	303.662	355.127	0.01239
	33.205	55.6302	103.874	151.798	204.189	257.699	303.053	354.968	0.01025
	33.2248	54.4713	103.129	151.581	203.976	257.895	302.061	354.453	0.00863
	33.2446	53.2317	102.905	151.364	203.537	256.565	301.748	353.471	0.00738
	33.2644	52.882	102.594	151.32	202.396	255.236	301.584	352.407	0.00638
	33.2843	52.9128	101.81	151.132	201.536	254.7	301.469	351.818	0.00558
	33.304	52.3446	100.991	151.231	201.199	254.315	301.336	351.71	0.00492
	33.3239	51.4763	100.695	151.111	201.158	253.411	301.324	351.657	0.00437
	33.3437	50.9127	100.547	151.055	201.105	252.249	301.457	351.512	0.00391
	33.3635	50.72	100.488	151	201.004	251.662	301.382	351.476	0.00352
	33.3833	50.6539	100.464	151.002	200.97	251.372	301.239	351.547	0.00319
	33.4031	50.5801	100.438	150.925	200.937	251.274	301.263	351.467	0.00267
	33.4229	50.5518	100.4	150.875	200.928	251.175	301.324	351.402	0.00161
	33.4427	50.4847	100.375	150.882	200.846	251.115	301.3	351.408	0.00102
	33.4625	50.5151	100.336	150.877	200.876	251.061	301.268	351.42	0.000926707
	33.4823	50.4836	100.335	150.979	200.882	251.035	301.324	351.377	0.000807421
	33.5021	50.4654	100.322	150.952	200.831	250.94	301.2	351.381	0.000369499
	33.5219	50.4493	100.328	150.952	200.81	250.972	301.318	351.389	1.21216e-05
	33.5417	50.4693	100.315	150.842	200.839	250.899	301.385	351.326	0
	33.5615	50.4731	100.319	150.848	200.915	251.032	301.32	351.332	0
	33.5814	50.4521	100.289	150.861	200.808	250.886	301.336	351.254	0
	33.6012	50.4308	100.293	150.94	200.779	250.944	301.352	351.435	0
	33.621	50.4444	100.318	151.004	200.846	251.011	301.257	351.381	0
	33.6408	50.4871	100.286	150.88	200.811	250.978	301.365	351.236	0
	33.6606	50.4801	100.285	150.869	200.805	251.006	301.214	351.294	0
	33.6804	50.5259	100.3	150.973	200.817	250.994	301.324	351.28	0
	33.7002	50.4979	100.313	151.01	200.927	250.916	301.336	351.408	0
	33.72	50.5109	100.303	150.983	200.798	250.964	301.265	351.325	0
	33.7398	50.5413	100.338	150.995	200.829	251.024	301.176	351.377	0
	33.7596	50.5438	100.283	150.859	200.841	250.908	301.261	351.372	0
	33.7794	50.5696	100.302	150.853	200.773	250.911	301.283	351.356	0
	33.7992	50.5427	100.303	150.88	200.838	250.989	301.283	351.369	0
	33.819	50.5854	100.273	150.979	200.762	250.918	301.208	351.368	0
	33.8388	50.5966	100.271	150.882	200.856	250.853	301.417	351.375	2.63595e-05
	33.8586	50.6294	100.266	150.979	200.824	250.881	301.274	351.412	0.000446544
	33.8785	50.6133	100.28	150.96	200.754	250.87	301.199	351.299	0.000915302
	33.8983	50.5875	100.273	151	200.851	250.86	301.265	351.306	0.00104
	33.9181	50.5735	100.267	150.935	200.756	250.835	301.248	351.317	0.00113
	33.9379	50.577	100.265	150.898	200.751	250.839	301.245	351.269	0.00136
	33.9577	50.5451	100.25	150.931	200.816	250.87	301.213	351.424	0.00175
	33.9775	50.5133	100.276	150.944	200.79	250.866	301.341	351.354	0.00203
	33.9973	50.5091	100.272	150.898	200.852	250.864	301.295	351.271	0.00225
	34.0171	50.4658	100.261	150.867	200.776	250.927	301.246	351.322	0.00252
	34.0369	50.4532	100.269	150.919	200.742	250.865	301.35	351.359	0.00283
	34.0567	50.4731	100.255	150.809	200.797	250.851	301.286	351.32	0.00321
	34.0765	50.4763	100.288	150.89	200.778	250.832	301.353	351.425	0.00367
	34.0963	50.4032	100.263	150.983	200.818	250.811	301.323	351.369	0.00424
	34.1161	50.4595	100.283	150.971	200.79	250.87	301.31	351.389	0.00495
	34.1359	50.4609	100.299	150.954	200.768	250.842	301.274	351.275	0.00586
	34.1557	50.464	100.3	150.979	200.857	250.865	301.269	351.34	0.00705
	34.1756	50.471	100.301	151.045	200.811	250.894	301.316	351.414	0.00865
	34.1954	50.5014	100.289	151.086	200.777	250.961	301.379	351.335	0.01087
	34.2152	50.4535	100.297	151.018	200.845	250.878	301.318	351.451	0.01409
	34.235	50.5077	100.317	151.074	200.848	250.989	301.364	351.398	0.019
	34.2548	50.5193	100.321	151.277	200.873	250.956	301.41	351.446	0.02713
	34.2746	50.527	100.331	151.279	200.854	250.985	301.338	351.377	0.04411
	34.2944	50.5011	100.319	151.316	200.863	250.907	301.394	351.512	0.10363
	34.3142	50.4829	100.328	151.55	200.918	250.942	301.407	351.377	0.31671
	34.334	50.5546	100.342	151.85	200.858	251.027	301.495	351.466	0.69928
	34.3538	50.4885	100.377	152.291	201.01	250.936	301.45	351.48	0.72104
	34.3736	50.5266	100.348	152.68	201.007	251.053	301.44	351.556	0.35782
	34.3934	50.5287	100.371	153.57	201.155	251.04	301.618	351.572	0.19888
	34.4132	50.5298	100.431	154.288	201.292	251.012	301.797	351.715	0.30192
	34.4331	50.5913	100.493	154.681	201.441	251.081	302.171	351.975	0.41652
	34.4528	50.6731	100.617	155.465	201.706	251.189	302.628	352.239	0.26273
	34.4727	50.7696	100.791	155.525	202.114	251.236	303.254	352.585	0.09922
	34.4925	50.856	101.022	154.426	202.524	251.254	303.703	352.957	0.03847
	34.5123	50.9805	101.363	153.859	203.054	251.572	303.797	353.614	0.02215
	34.5321	51.1361	101.808	153.572	203.732	251.934	303.222	353.893	0.01554
	34.5519	51.3312	102.297	153.344	204.096	252.407	302.907	353.828	0.01166
	34.5717	51.7463	102.734	152.802	203.84	252.814	302.795	353.466	0.00911
	34.5915	52.1477	102.774	151.993	203.138	253.47	302.586	352.911	0.00734
	34.6113	52.4383	102.27	151.761	202.559	254.027	302.425	352.696	0.00605
	34.6311	52.2414	101.759	151.407	202.391	254.243	301.943	352.683	0.00508
	34.6509	51.79	101.633	151.198	202.305	253.774	301.618	352.399	0.00433
	34.6707	51.454	101.561	151.029	201.865	253.129	301.566	351.869	0.00378
	34.6905	51.4854	101.241	151.039	201.404	252.832	301.443	351.62	0.00339
	34.7103	51.4022	100.83	151.031	201.057	252.754	301.338	351.468	0.00303
	34.7302	51.1399	100.563	150.991	200.999	252.442	301.453	351.427	0.00272
	34.75	50.8539	100.476	150.991	200.898	251.985	301.45	351.429	0.00247
	34.7698	50.6591	100.41	150.931	200.876	251.549	301.489	351.335	0.0023
	34.7896	50.5833	100.35	150.89	200.847	251.361	301.46	351.32	0.00216
	34.8094	50.5721	100.365	150.819	200.844	251.281	301.576	351.339	0.002
	34.8292	50.5354	100.337	150.979	200.829	251.207	301.564	351.285	0.00152
	34.849	50.5186	100.328	150.888	200.8	251.105	301.647	351.369	0.00107
	34.8688	50.5137	100.307	150.921	200.767	251.039	301.506	351.342	0.00103
	34.8886	50.5056	100.329	150.853	200.794	251.121	301.534	351.308	0.00106
	34.9084	50.4707	100.286	150.913	200.862	251.133	301.45	351.254	0.001
	34.9282	50.4668	100.286	150.886	200.872	251.056	301.57	351.296	0.000972542
	34.948	50.4465	100.28	151.047	200.79	251.097	301.495	351.331	0.00174
	34.9678	50.4353	100.271	150.933	200.817	251.064	301.537	351.311	0.00254
	34.9876	50.4301	100.267	150.892	200.821	251.122	301.598	351.278	0.00292
	35.0074	50.443	100.242	150.844	200.797	250.986	301.604	351.234	0.00338
	35.0273	50.4217	100.252	150.956	200.745	251.045	301.627	351.344	0.0042
	35.0471	50.4654	100.284	150.815	200.758	251.044	301.586	351.289	0.00546
	35.0669	50.4277	100.264	150.861	200.774	251	301.659	351.219	0.00692
	35.0867	50.4451	100.282	150.987	200.744	251.01	301.584	351.318	0.00918
	35.1065	50.4735	100.277	150.977	200.804	250.927	301.552	351.241	0.01497
	35.1263	50.4308	100.274	151.02	200.804	251.033	301.587	351.318	0.03647
	35.1461	50.4598	100.27	150.948	200.859	250.99	301.515	351.246	0.09064
	35.1659	50.5081	100.277	150.956	200.825	250.977	301.616	351.297	0.13324
	35.1857	50.5042	100.275	151.029	200.767	251.001	301.552	351.385	0.0888
	35.2055	50.5007	100.273	151.12	200.851	250.948	301.638	351.362	0.04411
	35.2253	50.4951	100.288	151.273	200.89	251.079	301.544	351.333	0.04418
	35.2451	50.5406	100.313	151.308	200.844	250.957	301.589	351.43	0.07146
	35.2649	50.577	100.327	151.308	200.855	250.998	301.674	351.403	0.07278
	35.2847	50.5095	100.292	151.473	200.905	250.919	301.668	351.509	0.04523
	35.3045	50.5693	100.33	151.387	201.036	250.988	301.771	351.577	0.03197
	35.3244	50.6074	100.356	151.565	201.022	251.022	301.754	351.808	0.03411
	35.3442	50.6137	100.396	151.564	201.18	250.98	301.76	351.799	0.04491
	35.364	50.6119	100.397	151.771	201.221	251.078	301.748	351.884	0.06978
	35.3838	50.6658	100.451	151.896	201.263	251.14	301.719	352.014	0.15743
	35.4036	50.6798	100.471	152.194	201.323	251.159	301.873	351.909	0.47288
	35.4234	50.7452	100.498	152.618	201.165	251.2	301.739	351.833	1.06049
	35.4432	50.784	100.53	153.512	201.244	251.275	301.829	351.932	1.14844
	35.463	50.755	100.509	154.23	201.303	251.299	302.041	352.027	0.58894
	35.4828	50.7665	100.525	155.621	201.535	251.326	302.07	352.273	0.29714
	35.5026	50.8158	100.591	157.206	201.659	251.386	302.445	352.522	0.41333
	35.5224	50.9249	100.673	158.816	202.008	251.379	303.173	352.898	0.64164
	35.5422	51.0934	100.816	160.341	202.657	251.501	304.31	353.498	0.47813
	35.562	51.2291	101.052	160.897	203.363	251.585	305.896	354.569	0.19627
	35.5819	51.4896	101.451	159.209	204.161	251.702	306.708	355.938	0.07232
	35.6016	51.62	102.091	157.204	205.306	252.119	307.245	357.489	0.03842
	35.6215	51.8956	102.767	156.239	206.483	252.661	306.164	359.021	0.02634
	35.6413	52.3607	103.692	156.045	207.62	253.527	304.995	359.511	0.01959
	35.6611	53.067	104.555	155.312	207.869	254.532	304.431	358.037	0.01516
	35.6809	53.9727	104.948	153.884	206.347	255.818	304.433	356.37	0.01212
	35.7007	54.8742	104.3	152.357	204.7	257.076	304.214	355.46	0.00996
	35.7205	54.9738	103.189	151.831	204.197	257.892	303.012	355.258	0.00834
	35.7403	53.8653	102.627	151.415	204.245	257.47	302.229	354.834	0.00707
	35.7601	52.7411	102.612	151.37	203.714	255.925	301.725	353.801	0.00606
	35.7799	52.5621	102.389	151.211	202.389	254.677	301.656	352.466	0.00527
	35.7997	52.624	101.682	151.186	201.6	254.48	301.534	351.827	0.00463
	35.8195	52.2935	101.005	151.08	201.229	254.311	301.428	351.667	0.0041
	35.8393	51.5624	100.654	151.02	201.077	253.383	301.373	351.591	0.00366
	35.8591	50.9025	100.539	150.921	201.027	252.242	301.336	351.47	0.00329
	35.879	50.7266	100.428	150.859	200.973	251.758	301.286	351.378	0.00297
	35.8988	50.6165	100.4	150.772	200.927	251.425	301.216	351.412	0.0027
	35.9186	50.5535	100.366	150.94	200.851	251.307	301.312	351.317	0.00206
	35.9384	50.527	100.335	150.88	200.831	251.101	301.251	351.375	0.00118
	35.9582	50.4647	100.346	150.96	200.791	251.117	301.248	351.328	0.000876542
	35.978	50.4728	100.318	150.851	200.77	250.982	301.303	351.259	0.000805822
	35.9978	50.4486	100.26	150.997	200.817	251.021	301.19	351.192	0.000943708
	36.0176	50.4525	100.262	150.84	200.744	250.993	301.145	351.295	0.000906456
	36.0374	50.4287	100.293	150.869	200.779	251.021	301.185	351.241	0.000695877
	36.0572	50.4196	100.276	150.815	200.754	250.912	301.124	351.258	0.000738936
	36.077	50.4382	100.28	150.832	200.691	250.968	301.145	351.242	0.000830145
	36.0968	50.4203	100.286	150.966	200.816	250.817	301.283	351.161	0.00106
	36.1166	50.4228	100.271	150.915	200.764	250.836	301.187	351.22	0.0013
	36.1364	50.4644	100.248	150.991	200.75	250.944	301.162	351.293	0.00144
	36.1562	50.4357	100.271	150.944	200.76	250.927	301.171	351.228	0.00161
	36.1761	50.4126	100.253	150.836	200.745	250.805	301.159	351.228	0.0018
	36.1959	50.4658	100.297	150.762	200.77	250.862	301.101	351.221	0.00203
	36.2157	50.4972	100.276	150.826	200.674	250.801	301.157	351.263	0.0023
	36.2355	50.4658	100.248	150.871	200.729	250.885	301.087	351.248	0.00264
	36.2553	50.478	100.267	150.699	200.753	250.915	301.153	351.234	0.00306
	36.2751	50.4892	100.241	150.968	200.787	250.861	301.168	351.315	0.00359
	36.2949	50.4637	100.225	150.801	200.723	250.854	301.127	351.193	0.00427
	36.3147	50.4228	100.251	150.784	200.688	250.812	301.214	351.145	0.00516
	36.3345	50.4252	100.259	150.861	200.721	250.837	301.185	351.195	0.00637
	36.3543	50.4053	100.255	150.892	200.736	250.826	301.197	351.202	0.00808
	36.3741	50.4154	100.264	150.782	200.735	250.833	301.252	351.195	0.01059
	36.3939	50.3832	100.292	150.89	200.702	250.836	301.213	351.241	0.0145
	36.4137	50.3979	100.282	150.89	200.707	250.788	301.22	351.2	0.02132
	36.4335	50.3993	100.282	150.913	200.688	250.811	301.338	351.188	0.03835
	36.4534	50.3867	100.293	150.869	200.714	250.962	301.379	351.248	0.10345
	36.4732	50.385	100.276	150.923	200.787	250.837	301.339	351.19	0.29343
	36.493	50.4004	100.312	151.068	200.745	250.856	301.346	351.169	0.51878
	36.5128	50.3934	100.299	151.233	200.751	250.818	301.332	351.234	0.40767
	36.5326	50.3836	100.301	151.337	200.807	250.839	301.408	351.249	0.18243
	36.5524	50.3993	100.308	151.502	200.818	250.921	301.433	351.383	0.1197
	36.5722	50.4297	100.337	151.591	200.936	250.834	301.511	351.282	0.20225
	36.592	50.4553	100.348	151.925	200.981	251.062	301.52	351.369	0.27527
	36.6118	50.4857	100.411	152.243	201.039	250.981	301.95	351.363	0.17416
	36.6316	50.5081	100.483	152.055	201.177	250.996	302.093	351.473	0.06711
	36.6514	50.5756	100.622	151.958	201.365	251.077	302.225	351.517	0.02612
	36.6712	50.6385	100.763	151.672	201.505	251.091	302.336	351.659	0.01491
	36.691	50.6836	100.956	151.48	201.734	251.255	302.023	351.743	0.01045
	36.7108	50.8008	101.202	151.519	201.741	251.448	301.936	351.759	0.00786
	36.7306	50.9431	101.354	151.451	201.85	251.593	301.959	351.589	0.00615
	36.7505	51.1441	101.525	151.219	201.552	251.834	301.806	351.448	0.00496
	36.7703	51.3309	101.35	151.012	201.338	252.047	301.959	351.588	0.00452
	36.7901	51.3508	101.026	151.057	201.266	252.146	301.855	351.488	0.00464
	36.8099	51.1623	100.878	150.857	201.211	252.022	301.604	351.402	0.00446
	36.8297	50.9057	100.881	150.848	201.153	251.829	301.59	351.403	0.00419
	36.8495	50.9095	100.801	150.859	200.927	251.667	301.527	351.279	0.00404
	36.8693	50.927	100.651	150.898	200.808	251.553	301.477	351.173	0.00423
	36.8891	50.8312	100.458	150.857	200.739	251.511	301.424	351.194	0.00459
	36.9089	50.7025	100.355	150.859	200.762	251.34	301.342	351.181	0.00477
	36.9287	50.5326	100.331	150.762	200.79	251.195	301.442	351.198	0.00497
	36.9485	50.4976	100.278	150.942	200.766	251.101	301.344	351.224	0.00526
	36.9683	50.4909	100.278	150.788	200.755	251.008	301.476	351.245	0.00564
	36.9881	50.4679	100.298	150.795	200.741	251.033	301.339	351.2	0.00593
	37.008	50.4983	100.272	150.824	200.72	251.034	301.301	351.297	0.00629
	37.0277	50.4651	100.262	150.85	200.726	250.984	301.32	351.106	0.00712
	37.0476	50.4717	100.287	150.848	200.694	250.968	301.26	351.139	0.00825
	37.0674	50.4826	100.283	150.933	200.735	250.905	301.32	351.215	0.00966
	37.0872	50.5235	100.271	151.01	200.73	250.928	301.165	351.289	0.01138
	37.107	50.513	100.258	150.969	200.75	250.991	301.136	351.156	0.01376
	37.1268	50.5399	100.257	150.882	200.667	250.934	301.272	351.26	0.01726
	37.1466	50.5759	100.282	151.01	200.747	250.88	301.214	351.258	0.02233
	37.1664	50.5791	100.269	151.097	200.715	250.954	301.329	351.235	0.03001
	37.1862	50.6326	100.273	151.07	200.734	250.906	301.271	351.297	0.04273
	37.206	50.6661	100.285	151.134	200.737	250.903	301.294	351.357	0.06973
	37.2258	50.6955	100.286	151.329	200.763	250.892	301.272	351.34	0.16377
	37.2456	50.7217	100.32	151.504	200.831	250.897	301.31	351.38	0.48544
	37.2654	50.7501	100.352	151.898	200.868	250.99	301.436	351.402	1.05136
	37.2852	50.7326	100.366	152.545	200.845	251.022	301.401	351.616	1.11291
	37.3051	50.7483	100.371	153.166	200.968	251.006	301.342	351.757	0.57113
	37.3249	50.721	100.432	154.228	201.014	250.964	301.737	352.167	0.27142
	37.3447	50.7501	100.454	155.378	201.186	251.086	301.813	352.585	0.34666
	37.3645	50.8032	100.546	156.548	201.454	251.111	302.344	352.303	0.59346
	37.3843	50.9354	100.674	157.655	201.902	251.224	303.622	352.599	0.5375
	37.4041	51.1487	100.912	158.464	202.385	251.29	304.878	353.059	0.25027
	37.4239	51.6746	101.168	157.576	202.993	251.338	305.459	354.069	0.09179
	37.4437	51.7603	101.547	156.173	203.751	251.672	305.567	355.118	0.04522
	37.4635	51.6708	102.188	155.031	204.677	252.008	304.933	355.86	0.03207
	37.4833	51.8715	102.839	155.062	205.454	252.672	304.005	356.35	0.03028
	37.5031	52.5768	103.63	154.702	205.969	253.483	303.897	355.86	0.04463
	37.5229	53.4373	104.231	153.828	205.052	254.334	303.569	354.804	0.07361
	37.5427	54.5101	104.08	152.614	203.811	255.243	303.439	353.908	0.07282
	37.5625	55.3056	103.138	151.833	203.24	256.151	302.795	353.767	0.04012
	37.5823	55.441	102.381	151.674	203.231	256.376	302.238	353.757	0.0224
	37.6022	53.9923	102.248	151.49	203.082	255.149	301.538	353.28	0.02598
	37.622	52.7558	102.24	151.49	202.542	253.991	301.379	352.542	0.03924
	37.6418	52.6593	102.031	151.478	201.752	253.75	301.321	351.914	0.03534
	37.6616	52.7555	101.324	151.48	201.208	253.642	301.424	351.594	0.01844
	37.6814	52.6925	100.848	151.258	201.051	253.296	301.436	351.567	0.00891
	37.7012	51.7568	100.603	151.084	201.021	252.514	301.427	351.53	0.00581
	37.721	51.0322	100.586	150.987	201.004	251.82	301.394	351.633	0.00464
	37.7408	50.755	100.575	150.969	201.011	251.412	301.275	351.568	0.00393
	37.7606	50.6546	100.57	151.004	201.002	251.275	301.2	351.66	0.00328
	37.7804	50.5581	100.61	150.944	200.936	251.132	301.284	351.47	0.00224
	37.8002	50.5528	100.602	150.919	200.844	251.228	301.18	351.402	0.0015
	37.82	50.5951	100.491	150.838	200.825	251.182	301.131	351.374	0.00132
	37.8398	50.5238	100.419	150.873	200.786	251.189	301.021	351.327	0.00118
	37.8596	50.4832	100.41	150.836	200.819	251.037	301.05	351.335	0.000951995
	37.8794	50.4675	100.394	150.811	200.738	251.067	300.94	351.189	0.000521503
	37.8993	50.4829	100.356	150.797	200.729	250.943	301.002	351.228	0.000272153
	37.9191	50.4025	100.325	150.857	200.733	250.809	301.087	351.164	0.000240923
	37.9389	50.4102	100.293	150.737	200.756	250.877	300.93	351.143	0.000214853
	37.9587	50.3549	100.271	150.832	200.708	250.908	300.879	351.217	0.00019285
	37.9785	50.3665	100.245	150.799	200.672	250.778	300.994	351.205	0.000174103
	37.9983	50.342	100.232	150.739	200.647	250.836	300.995	351.103	0.000157991
	38.0181	50.3798	100.266	150.77	200.662	250.748	301.014	351.254	0.000136697
	38.0379	50.3248	100.23	150.797	200.693	250.736	300.976	351.084	9.0139e-05
	38.0577	50.3441	100.23	150.687	200.715	250.711	301.018	351.153	5.68557e-05
	38.0775	50.3227	100.216	150.718	200.681	250.66	301.09	351.163	5.24795e-05
	38.0973	50.3119	100.247	150.766	200.721	250.712	301.023	351.22	4.89972e-05
	38.1171	50.3787	100.232	150.797	200.665	250.798	300.914	351.224	4.10857e-05
	38.1369	50.3633	100.254	150.84	200.658	250.724	301.015	351.161	2.09627e-05
	38.1568	50.3787	100.255	150.764	200.681	250.655	301.009	351.181	9.35711e-06
	38.1765	50.3451	100.279	150.784	200.651	250.75	300.992	351.231	1.04546e-05
	38.1964	50.3602	100.231	150.828	200.73	250.682	300.982	351.135	1.16022e-05
	38.2162	50.3605	100.251	150.884	200.661	250.746	300.806	351.12	1.29516e-05
	38.236	50.3413	100.234	150.731	200.708	250.731	300.979	351.143	1.45532e-05
	38.2558	50.3507	100.233	150.741	200.685	250.688	300.933	351.095	1.64748e-05
	38.2756	50.3504	100.242	150.793	200.656	250.771	300.969	351.18	1.88084e-05
	38.2954	50.3616	100.258	150.662	200.679	250.727	300.963	351.134	2.1682e-05
	38.3152	50.3626	100.224	150.83	200.628	250.714	300.94	351.142	2.5278e-05
	38.335	50.3703	100.219	150.722	200.67	250.762	301.035	351.152	2.98631e-05
	38.3548	50.3668	100.263	150.757	200.677	250.724	300.891	351.173	3.58404e-05
	38.3746	50.3217	100.229	150.846	200.702	250.754	301.031	351.107	4.38432e-05
	38.3944	50.3598	100.238	150.79	200.705	250.759	301.067	351.185	5.49116e-05
	38.4142	50.3469	100.241	150.807	200.741	250.732	301.061	351.164	7.08511e-05
	38.434	50.3703	100.245	150.788	200.711	250.779	301.026	351.178	9.50256e-05
	38.4539	50.3909	100.238	150.786	200.716	250.704	301.009	351.124	0.000134771
	38.4737	50.399	100.224	150.886	200.665	250.715	301.044	351.089	0.000217815
	38.4935	50.385	100.266	150.701	200.7	250.721	301.044	351.045	0.000499866
	38.5133	50.4312	100.257	150.766	200.66	250.769	301.031	351.14	0.00147
	38.5331	50.428	100.218	150.745	200.635	250.744	301.034	351.106	0.00325
	38.5529	50.4434	100.246	150.718	200.689	250.812	301.099	351.149	0.00365
	38.5727	50.4885	100.22	150.79	200.738	250.85	301.122	351.14	0.00197
	38.5925	50.5315	100.238	150.689	200.736	250.864	301.202	351.189	0.000874528
	38.6123	50.5077	100.228	150.793	200.72	250.766	301.177	351.145	0.000942505
	38.6321	50.571	100.255	150.925	200.713	250.8	301.063	351.153	0.00172
	38.6519	50.5284	100.267	150.915	200.667	250.775	301.15	351.147	0.0019
	38.6717	50.5518	100.232	150.78	200.737	250.789	301.133	351.152	0.00102
	38.6915	50.5493	100.271	150.762	200.703	250.748	301.107	351.19	0.000380135
	38.7113	50.5623	100.241	150.755	200.663	250.778	301.147	351.2	0.000162009
	38.7311	50.5256	100.224	150.917	200.799	250.885	301.161	351.163	9.9378e-05
	38.751	50.5322	100.244	150.89	200.681	250.87	301.159	351.154	7.14192e-05
	38.7708	50.5147	100.257	150.834	200.72	250.807	301.162	351.195	0.000264664
	38.7906	50.4832	100.231	150.894	200.713	250.804	301.006	351.231	0.000733121
	38.8104	50.4616	100.262	150.884	200.731	250.766	301.063	351.161	0.000985917
	38.8302	50.4958	100.251	150.944	200.708	250.772	301.148	351.14	0.00106
	38.85	50.4102	100.231	150.762	200.721	250.823	301.142	351.142	0.00115
	38.8698	50.4025	100.258	150.801	200.716	250.782	301.258	351.137	0.00134
	38.8896	50.407	100.254	150.855	200.761	250.885	301.235	351.262	0.0017
	38.9094	50.4346	100.251	150.848	200.753	250.823	301.17	351.182	0.00199
	38.9292	50.42	100.256	150.834	200.718	250.814	301.251	351.125	0.0022
	38.949	50.4392	100.247	150.728	200.801	250.737	301.193	351.166	0.00245
	38.9688	50.3944	100.283	150.791	200.726	250.775	301.228	351.224	0.00273
	38.9886	50.3857	100.279	150.797	200.758	250.808	301.196	351.239	0.00308
	39.0084	50.3937	100.27	150.77	200.756	250.818	301.113	351.226	0.00349
	39.0282	50.3902	100.291	150.813	200.783	250.788	301.101	351.294	0.00401
	39.0481	50.4084	100.282	150.917	200.725	250.839	301.257	351.212	0.00464
	39.0679	50.414	100.278	150.851	200.703	250.849	301.161	351.204	0.00544
	39.0877	50.3867	100.263	150.741	200.712	250.876	301.185	351.231	0.00646
	39.1075	50.3682	100.279	150.813	200.688	250.754	301.089	351.211	0.0078
	39.1273	50.3829	100.253	150.879	200.739	250.707	301.197	351.231	0.00963
	39.1471	50.3777	100.257	150.921	200.728	250.824	301.161	351.203	0.01219
	39.1669	50.3969	100.276	150.898	200.729	250.801	301.161	351.144	0.01594
	39.1867	50.378	100.267	150.977	200.804	250.826	301.211	351.232	0.02177
	39.2065	50.3867	100.273	151.055	200.749	250.78	301.316	351.238	0.032
	39.2263	50.3976	100.294	151.159	200.767	250.791	301.179	351.221	0.05805
	39.2461	50.3693	100.302	151.12	200.77	250.895	301.22	351.284	0.15492
	39.2659	50.3623	100.29	151.355	200.875	250.868	301.246	351.275	0.42558
	39.2857	50.378	100.315	151.662	200.83	250.817	301.32	351.302	0.74624
	39.3055	50.3951	100.343	152.024	200.845	250.91	301.3	351.416	0.60737
	39.3254	50.4056	100.334	152.349	200.968	250.927	301.248	351.455	0.27749
	39.3452	50.4214	100.349	153.086	200.977	250.951	301.378	351.564	0.14952
	39.365	50.4465	100.405	153.835	201.077	250.979	301.566	351.677	0.22413
	39.3848	50.4878	100.451	154.83	201.319	250.951	301.879	351.918	0.37896
	39.4046	50.5144	100.514	155.387	201.584	250.993	302.41	352.096	0.33508
	39.4244	50.6049	100.64	156.063	201.977	251.097	303.257	352.636	0.15693
	39.4442	50.6959	100.852	155.232	202.397	251.127	303.969	353.19	0.0581
	39.464	50.8483	101.169	154.317	203.099	251.388	304.547	353.913	0.02822
	39.4838	50.9945	101.592	153.713	203.47	251.679	304.15	354.717	0.01987
	39.5036	51.2221	102.141	153.375	204.375	252.108	303.22	355.165	0.01891
	39.5234	51.5197	102.707	153.437	204.577	252.729	302.83	354.878	0.02279
	39.5432	51.919	103.252	152.912	204.083	253.392	302.772	354.011	0.02235
	39.563	52.4775	103.245	152.148	203.142	254.189	302.7	353.494	0.01439
	39.5828	52.996	102.576	151.685	202.692	254.821	302.55	353.319	0.00891
	39.6026	53.0093	101.951	151.343	202.562	254.871	302.084	353.163	0.00804
	39.6225	52.3589	101.82	151.163	202.716	254.217	301.635	352.987	0.01026
	39.6423	51.7211	101.854	151.095	202.323	253.398	301.404	352.402	0.01117
	39.6621	51.6396	101.783	150.993	201.721	252.965	301.393	351.993	0.00763
	39.6819	51.675	101.314	150.991	201.147	253.006	301.31	351.691	0.00449
	39.7017	51.6344	100.825	150.981	201.04	252.92	301.33	351.55	0.00315
	39.7215	51.341	100.55	150.855	200.953	252.423	301.255	351.449	0.0026
	39.7413	50.8273	100.435	150.931	200.9	251.784	301.326	351.485	0.00227
	39.7611	50.6154	100.387	150.917	200.94	251.452	301.223	351.49	0.00202
	39.7809	50.5179	100.37	150.844	200.834	251.174	301.277	351.361	0.00177
	39.8007	50.4909	100.333	150.923	200.827	251.101	301.275	351.303	0.00123
	39.8205	50.4752	100.294	150.731	200.778	251.153	301.185	351.306	0.00075198
	39.8403	50.4273	100.273	150.892	200.819	251.046	301.327	351.329	0.000644756
	39.8601	50.4273	100.298	150.917	200.833	251.054	301.362	351.22	0.000585392
	39.8799	50.3937	100.303	150.815	200.836	251.032	301.393	351.305	0.000527053
	39.8997	50.429	100.28	150.83	200.691	250.956	301.42	351.251	0.000320926
	39.9196	50.4046	100.259	150.72	200.734	251.015	301.422	351.264	9.53263e-05
	39.9394	50.3885	100.263	150.853	200.793	251.001	301.413	351.271	5.04577e-05
	39.9592	50.3941	100.241	150.782	200.756	250.943	301.413	351.209	4.52003e-05
	39.979	50.3819	100.266	150.728	200.774	250.927	301.492	351.201	0.000266342
	39.9988	50.3766	100.272	150.731	200.793	250.9	301.398	351.27	0.000816625
	40.0186	50.3986	100.283	150.809	200.779	250.965	301.361	351.227	0.00114
	40.0384	50.3976	100.269	150.83	200.812	250.934	301.443	351.145	0.00123
	40.0582	50.3752	100.273	150.888	200.763	251.001	301.43	351.28	0.00133
	40.078	50.3934	100.261	150.764	200.807	250.951	301.404	351.171	0.0015
	40.0978	50.3549	100.254	150.871	200.772	250.984	301.402	351.256	0.0019
	40.1176	50.3504	100.246	150.844	200.789	250.994	301.353	351.224	0.00229
	40.1374	50.3402	100.25	150.772	200.764	250.918	301.326	351.205	0.00253
	40.1572	50.3151	100.25	150.853	200.746	250.938	301.353	351.15	0.0028
	40.1771	50.343	100.262	150.782	200.769	250.897	301.479	351.195	0.00312
	40.1969	50.363	100.258	150.822	200.765	250.979	301.368	351.24	0.00351
	40.2167	50.357	100.258	150.865	200.733	250.929	301.396	351.312	0.00397
	40.2365	50.364	100.24	150.859	200.78	250.952	301.35	351.257	0.00454
	40.2563	50.378	100.258	150.84	200.822	250.922	301.428	351.169	0.00523
	40.2761	50.3951	100.26	150.9	200.738	250.919	301.281	351.227	0.0061
	40.2959	50.386	100.26	150.917	200.736	250.859	301.32	351.164	0.0072
	40.3157	50.3944	100.26	150.88	200.822	250.877	301.286	351.214	0.00864
	40.3355	50.4221	100.276	150.966	200.8	250.996	301.419	351.216	0.01057
	40.3553	50.4315	100.25	151.018	200.77	250.932	301.405	351.19	0.01324
	40.3751	50.4472	100.267	150.995	200.758	250.959	301.339	351.192	0.01709
	40.3949	50.5388	100.247	151.072	200.833	251.001	301.356	351.181	0.02293
	40.4147	50.535	100.282	151.08	200.884	250.948	301.456	351.292	0.03258
	40.4345	50.5427	100.283	151.267	200.853	250.917	301.344	351.363	0.05332
	40.4543	50.5766	100.308	151.37	200.876	251.033	301.277	351.388	0.12429
	40.4742	50.5829	100.333	151.535	200.869	250.96	301.505	351.4	0.35672
	40.494	50.5693	100.333	151.823	200.905	250.994	301.433	351.434	0.76421
	40.5138	50.5906	100.335	152.146	200.946	251.014	301.468	351.406	0.8471
	40.5336	50.6053	100.372	152.705	201.002	250.986	301.442	351.556	0.46164
	40.5534	50.62	100.382	153.706	201.027	251.082	301.401	351.645	0.19925
	40.5732	50.6462	100.469	154.675	201.174	251.079	301.618	351.836	0.1867
	40.593	50.6133	100.489	155.745	201.447	251.13	301.982	352.15	0.3482
	40.6128	50.6871	100.528	157.33	201.726	251.125	302.5	352.458	0.46351
	40.6326	50.7165	100.683	158.065	202.111	251.264	303.35	353.076	0.29951
	40.6524	50.8455	100.836	158.038	202.714	251.39	304.644	353.91	0.12086
	40.6722	50.9938	101.223	156.533	203.349	251.514	305.923	355.096	0.04734
	40.692	51.2179	101.689	155.203	204.233	251.889	305.737	356.396	0.02637
	40.7118	51.3942	102.331	154.811	205.194	252.263	304.991	357.721	0.0184
	40.7316	51.6445	103.162	154.669	206.019	253.013	303.79	358.214	0.01385
	40.7514	52.0467	104.008	154.458	206.082	254.045	303.313	357.155	0.01086
	40.7713	52.7436	104.474	153.862	205.157	255.08	303.534	355.582	0.00878
	40.7911	53.5978	104.073	152.572	203.636	256.022	303.581	354.619	0.00726
	40.8109	54.2052	103.085	151.939	203.261	256.671	303.138	354.55	0.00611
	40.8307	54.0342	102.38	151.476	203.341	256.401	302.463	354.785	0.00523
	40.8505	52.959	102.279	151.407	203.405	254.987	301.807	354.091	0.00453
	40.8703	52.1351	102.457	151.184	202.795	254.111	301.561	353.149	0.00397
	40.8901	52.0502	102.306	151.066	201.921	253.868	301.323	352.235	0.00351
	40.9099	52.2865	101.616	150.999	201.384	253.995	301.289	351.707	0.00313
	40.9297	52.2586	100.98	151.192	201.157	253.608	301.229	351.499	0.00281
	40.9495	51.6998	100.633	150.911	201.089	252.979	301.156	351.483	0.00254
	40.9693	51.0448	100.465	150.869	201.017	251.928	301.278	351.302	0.00231
	40.9891	50.7378	100.4	150.971	200.921	251.514	301.173	351.343	0.00212
	41.0089	50.6081	100.395	150.995	200.872	251.257	301.127	351.308	0.00181
	41.0288	50.5214	100.333	150.832	200.879	251.056	301.145	351.251	0.00119
	41.0485	50.477	100.325	150.848	200.838	251.025	301.187	351.305	0.000797499
	41.0684	50.4686	100.295	150.935	200.851	250.965	301.119	351.248	0.000763084
	41.0882	50.4546	100.289	150.809	200.859	250.972	301.208	351.27	0.000749316
	41.108	50.4179	100.286	150.937	200.82	250.847	301.089	351.235	0.000740616
	41.1278	50.3934	100.265	150.786	200.821	250.891	301.193	351.275	0.000587258
	41.1476	50.3752	100.3	150.863	200.795	250.825	301.122	351.353	0.000539146
	41.1674	50.3871	100.266	150.801	200.804	250.832	301.101	351.295	0.00114
	41.1872	50.379	100.279	150.929	200.839	250.807	301.17	351.241	0.00325
	41.207	50.3577	100.263	150.788	200.784	250.82	301.159	351.183	0.00726
	41.2268	50.3965	100.262	150.939	200.824	250.793	301.128	351.246	0.00875
	41.2466	50.336	100.253	150.939	200.809	250.829	301.199	351.202	0.0051
	41.2664	50.3696	100.262	150.803	200.801	250.826	301.115	351.24	0.00216
	41.2862	50.3497	100.271	151.026	200.799	250.828	301.124	351.182	0.0017
	41.306	50.3577	100.269	151.128	200.808	250.822	301.162	351.234	0.00308
	41.3259	50.3364	100.248	151.004	200.845	250.864	301.165	351.289	0.00464
	41.3457	50.3724	100.273	151.033	200.845	250.809	301.206	351.306	0.00348
	41.3655	50.3609	100.24	151.055	200.909	250.832	301.231	351.468	0.00152
	41.3853	50.3322	100.275	151.099	200.912	250.754	301.284	351.454	0.000575126
	41.4051	50.3811	100.282	151.047	200.928	250.791	301.33	351.522	0.000294747
	41.4249	50.35	100.297	150.997	200.979	250.803	301.242	351.627	0.000199199
	41.4447	50.4102	100.298	151.089	201.014	250.784	301.271	351.678	0.000148201
	41.4645	50.377	100.307	150.966	200.976	250.796	301.216	351.643	0.000115329
	41.4843	50.457	100.299	150.88	200.926	250.838	301.187	351.498	9.2634e-05
	41.5041	50.4221	100.321	150.968	200.904	250.883	301.2	351.437	7.62329e-05
	41.5239	50.4542	100.278	150.786	200.98	250.927	301.24	351.429	6.39533e-05
	41.5437	50.4525	100.287	150.838	200.89	250.985	301.2	351.439	5.44953e-05
	41.5635	50.4242	100.251	150.923	200.883	250.921	301.205	351.447	4.70402e-05
	41.5833	50.4235	100.259	150.851	200.818	250.838	301.127	351.398	4.10498e-05
	41.6031	50.4144	100.285	150.919	200.811	250.849	301.211	351.335	3.61577e-05
	41.623	50.4297	100.262	150.875	200.808	250.817	301.13	351.251	3.21066e-05
	41.6428	50.4518	100.243	150.815	200.857	250.803	301.206	351.258	2.87113e-05
	41.6626	50.4245	100.238	150.917	200.751	250.865	301.139	351.217	2.58356e-05
	41.6824	50.4151	100.239	150.822	200.75	250.875	301.067	351.144	2.33773e-05
	41.7022	50.4305	100.231	150.902	200.793	250.774	301.075	351.223	2.12584e-05
	41.722	50.4346	100.216	150.85	200.905	250.779	301.125	351.13	1.89535e-05
	41.7418	50.4633	100.246	150.815	200.843	250.881	301.102	351.225	1.3174e-05
	41.7616	50.4406	100.251	150.919	200.841	250.812	301.116	351.191	7.74628e-06
	41.7814	50.4612	100.21	150.84	200.708	250.827	301.182	351.134	6.56062e-06
	41.8012	50.4486	100.252	150.826	200.813	250.749	301.128	351.229	6.02408e-06
	41.821	50.4207	100.236	150.768	200.854	250.842	301.226	351.132	5.55071e-06
	41.8408	50.4098	100.251	150.842	200.839	250.838	301.188	351.141	6.99975e-06
	41.8606	50.4046	100.238	150.968	200.845	250.875	301.144	351.205	7.43883e-05
	41.8804	50.3745	100.269	150.848	200.806	250.788	301.171	351.174	0.000165859
	41.9002	50.3902	100.262	150.886	200.819	250.84	301.243	351.175	0.000199538
	41.9201	50.3843	100.235	150.894	200.807	250.822	301.274	351.22	0.000216598
	41.9399	50.3895	100.261	150.886	200.847	250.818	301.237	351.183	0.000235939
	41.9597	50.3483	100.262	150.822	200.845	250.807	301.19	351.212	0.00027126
	41.9795	50.3658	100.235	150.797	200.742	250.817	301.183	351.234	0.000342468
	41.9993	50.3783	100.249	150.884	200.859	250.807	301.301	351.18	0.000407404
	42.0191	50.3672	100.274	150.886	200.824	250.774	301.278	351.166	0.000449789
	42.0389	50.4011	100.268	150.956	200.807	250.885	301.168	351.264	0.000498554
	42.0587	50.3357	100.251	150.879	200.811	250.862	301.316	351.219	0.000555789
	42.0785	50.3777	100.263	150.927	200.811	250.951	301.294	351.214	0.000623595
	42.0983	50.3409	100.277	150.886	200.831	250.863	301.367	351.243	0.000704772
	42.1181	50.3406	100.274	150.975	200.859	250.885	301.342	351.188	0.000803117
	42.1379	50.3395	100.269	150.908	200.818	250.943	301.373	351.276	0.000923893
	42.1577	50.3343	100.282	150.815	200.845	250.896	301.382	351.236	0.00107
	42.1775	50.3297	100.261	150.873	200.879	250.88	301.368	351.217	0.00127
	42.1974	50.356	100.267	150.896	200.813	250.932	301.424	351.163	0.00151
	42.2172	50.3448	100.258	150.842	200.797	250.974	301.355	351.26	0.00185
	42.237	50.3315	100.273	150.807	200.834	250.963	301.362	351.2	0.0023
	42.2568	50.3556	100.27	150.915	200.86	251.023	301.523	351.183	0.00295
	42.2766	50.3486	100.276	150.875	200.867	251.027	301.483	351.173	0.00393
	42.2964	50.3381	100.276	150.879	200.888	251.082	301.454	351.164	0.00551
	42.3162	50.3755	100.272	150.931	200.849	251.033	301.598	351.277	0.00875
	42.336	50.3686	100.278	151.082	200.822	251.064	301.491	351.19	0.01918
	42.3558	50.3843	100.304	150.861	200.86	251.13	301.483	351.212	0.05411
	42.3756	50.4109	100.283	151.101	200.837	251.098	301.469	351.268	0.12242
	42.3954	50.3857	100.279	151.039	200.929	251.092	301.604	351.255	0.15481
	42.4152	50.3986	100.272	151.167	200.817	251.089	301.687	351.238	0.09501
	42.435	50.4364	100.279	151.146	200.859	251.116	301.619	351.254	0.0404
	42.4548	50.4231	100.276	151.256	200.879	251.138	301.625	351.294	0.02702
	42.4746	50.4486	100.298	151.335	200.847	251.192	301.839	351.206	0.04614
	42.4945	50.421	100.303	151.395	200.952	251.117	301.852	351.194	0.07745
	42.5143	50.4378	100.273	151.637	200.972	251.083	301.872	351.313	0.06952
	42.5341	50.4532	100.303	151.697	201.015	251.151	301.93	351.301	0.03419
	42.5539	50.4416	100.358	151.521	201.066	251.072	301.968	351.401	0.01403
	42.5737	50.5032	100.396	151.295	201.249	251.183	302.008	351.426	0.00797
	42.5935	50.5126	100.432	151.393	201.237	251.2	302.053	351.594	0.00603
	42.6133	50.5427	100.507	151.372	201.458	251.279	301.92	351.578	0.0052
	42.6331	50.5647	100.571	151.386	201.465	251.358	301.827	351.626	0.00477
	42.6529	50.6039	100.653	151.364	201.386	251.42	301.783	351.524	0.00485
	42.6727	50.7119	100.708	151.302	201.256	251.546	301.953	351.467	0.00533
	42.6925	50.821	100.65	151.136	201.15	251.601	301.812	351.423	0.00569
	42.7123	50.863	100.526	151.066	201.143	251.644	301.783	351.472	0.00598
	42.7321	50.8116	100.445	151.047	201.139	251.624	301.749	351.476	0.00638
	42.7519	50.6563	100.489	151.049	201.117	251.444	301.593	351.444	0.00693
	42.7717	50.6315	100.51	150.954	201.116	251.399	301.642	351.396	0.00819
	42.7916	50.6403	100.462	151.072	201.017	251.46	301.596	351.35	0.00985
	42.8114	50.6542	100.389	151.144	200.956	251.376	301.654	351.342	0.01122
	42.8312	50.6969	100.34	150.95	200.932	251.4	301.566	351.308	0.01268
	42.851	50.585	100.317	151.113	200.92	251.202	301.616	351.314	0.01451
	42.8708	50.5235	100.296	151.059	200.893	251.153	301.557	351.329	0.0169
	42.8906	50.4679	100.296	151.144	200.982	251.117	301.659	351.322	0.0203
	42.9104	50.4546	100.289	151.229	200.979	251.086	301.57	351.273	0.02464
	42.9302	50.4654	100.304	151.198	200.948	251.081	301.604	351.332	0.03017
	42.95	50.4581	100.306	151.258	200.989	251.128	301.636	351.324	0.0381
	42.9698	50.4346	100.336	151.432	201.01	251.135	301.566	351.282	0.05006
	42.9896	50.4458	100.338	151.353	201.013	251.165	301.67	351.47	0.06976
	43.0094	50.4392	100.369	151.604	201.081	251.142	301.757	351.469	0.11301
	43.0292	50.4598	100.372	151.802	201.041	251.16	301.76	351.482	0.25912
	43.0491	50.4717	100.405	152.202	201.111	251.247	301.868	351.488	0.70912
	43.0688	50.5182	100.417	152.432	201.058	251.169	301.905	351.628	1.45741
	43.0887	50.5119	100.41	153.237	201.221	251.22	301.998	351.681	1.60322
	43.1085	50.5738	100.496	154.033	201.316	251.316	301.985	351.797	0.90141
	43.1283	50.6053	100.516	155.639	201.4	251.4	302.093	351.832	0.39244
	43.1481	50.7039	100.523	157.082	201.55	251.457	302.342	351.989	0.31006
	43.1679	50.7522	100.578	159.079	201.812	251.454	302.633	352.368	0.54897
	43.1877	50.7658	100.696	161.136	202.235	251.659	303.312	352.823	0.87812
	43.2075	50.8847	100.829	163.054	202.917	251.752	304.454	353.268	0.76077
	43.2273	50.9808	101.036	163.542	203.801	252.005	306.134	354.219	0.40716
	43.2471	51.2256	101.52	162.038	204.951	252.12	308.087	355.369	0.25889
	43.2669	51.6379	102.092	159.55	206.223	252.604	309.061	357.106	0.41271
	43.2867	51.9967	103.031	158.271	208.036	253.348	308.52	358.978	0.92032
	43.3065	52.354	104.238	158.538	209.36	254.402	306.494	360.083	1.41091
	43.3263	52.8723	105.518	159.354	210.718	255.966	305.544	359.89	1.07594
	43.3462	53.7737	106.683	159.714	209.718	257.842	305.477	357.939	0.49897
	43.366	54.9609	106.965	158.998	207.421	259.637	306.06	356.325	0.25158
	43.3858	56.2417	105.787	158.139	205.83	261.211	306.31	356.145	0.31459
	43.4056	56.9355	104.212	158.874	206.022	261.509	305.847	356.782	0.58221
	43.4254	56.2295	103.578	159.677	206.7	259.985	305.281	357.344	0.71847
	43.4452	54.4231	103.848	160.022	206.921	257.679	305.605	357.295	0.45167
	43.465	53.5559	104.331	159.724	206.81	256.9	306.676	356.916	0.1885
	43.4848	53.7947	104.448	157.659	206	257.376	307.946	357.143	0.07918
	43.5046	54.3776	104.081	156.285	206.079	257.75	307.902	358.455	0.04657
	43.5244	54.5416	103.797	155.691	206.871	257.708	306.766	359.824	0.03375
	43.5442	54.0856	104.292	155.527	207.571	257.117	305.101	359.915	0.02626
	43.564	53.5034	105.083	155.54	207.589	256.819	304.56	358.98	0.02122
	43.5838	53.6443	105.635	154.782	206.297	257.223	304.734	356.945	0.01762
	43.6036	54.3045	105.34	153.584	204.807	258.106	304.864	355.779	0.01445
	43.6234	55.0815	103.994	152.477	204.168	258.947	304.777	355.466	0.01151
	43.6433	55.0644	102.929	151.923	204.114	258.128	304.017	355.652	0.00957
	43.6631	54.1161	102.78	151.598	204.164	256.471	302.994	355.477	0.00861
	43.6829	52.8607	102.904	151.384	203.788	255.082	302.575	354.455	0.00814
	43.7027	52.4859	102.921	151.393	203.036	254.91	302.142	353.184	0.00761
	43.7225	52.6257	102.5	151.211	201.993	254.879	302.04	352.308	0.00667
	43.7423	52.7712	101.636	151.217	201.526	254.916	301.936	351.876	0.00579
	43.7621	52.5131	101.015	151.14	201.306	254.235	302.055	351.707	0.00537
	43.7819	51.8187	100.726	151.091	201.199	253.048	301.992	351.43	0.00529
	43.8017	51.1903	100.594	151.19	201.19	252.278	301.963	351.479	0.00537
	43.8215	50.8427	100.504	151.13	201.127	251.948	301.804	351.471	0.0053
	43.8413	50.7535	100.453	151.049	201.051	251.786	301.82	351.527	0.00466
	43.8611	50.6647	100.404	150.964	200.937	251.537	301.904	351.507	0.00412
	43.8809	50.6014	100.384	151.02	201.028	251.427	301.775	351.403	0.00425
	43.9007	50.5567	100.355	150.999	200.957	251.437	301.784	351.379	0.00456
	43.9205	50.5535	100.363	151.039	200.97	251.411	301.925	351.286	0.00496
	43.9404	50.5647	100.333	151.072	200.927	251.373	301.804	351.302	0.00537
	43.9602	50.5707	100.322	150.921	200.921	251.342	301.633	351.281	0.00567
	43.98	50.5738	100.331	150.964	200.948	251.248	301.896	351.339	0.00626
	43.9998	50.5885	100.305	150.9	200.915	251.257	301.81	351.338	0.00738
	44.0196	50.5714	100.323	150.877	200.972	251.23	301.798	351.326	0.00885
	44.0394	50.584	100.29	150.983	200.899	251.239	301.732	351.326	0.01081
	44.0592	50.584	100.332	151.103	200.965	251.254	301.769	351.298	0.01351
	44.079	50.5542	100.332	151.138	200.975	251.234	301.79	351.414	0.01739
	44.0988	50.5238	100.309	151.177	200.937	251.237	301.732	351.442	0.02326
	44.1186	50.5315	100.321	151.155	200.903	251.246	301.752	351.333	0.033
	44.1384	50.4955	100.337	151.157	200.95	251.25	301.8	351.383	0.05444
	44.1582	50.5385	100.337	151.409	200.959	251.227	301.798	351.362	0.12639
	44.178	50.5472	100.33	151.511	201.01	251.217	301.784	351.441	0.34812
	44.1979	50.5263	100.339	151.517	201.05	251.254	301.839	351.488	0.7271
	44.2176	50.4577	100.345	151.943	200.987	251.267	301.792	351.536	0.83261
	44.2375	50.4888	100.362	152.274	201.091	251.206	301.905	351.611	0.48448
	44.2573	50.5063	100.377	152.781	201.114	251.321	301.815	351.572	0.20548
	44.2771	50.5084	100.399	153.831	201.141	251.268	302.107	351.729	0.13829
	44.2969	50.514	100.427	154.594	201.269	251.403	302.141	351.845	0.23343
	44.3167	50.5284	100.483	155.554	201.407	251.437	302.474	352.163	0.40892
	44.3365	50.5476	100.509	156.827	201.602	251.474	302.968	352.619	0.40752
	44.3563	50.5801	100.626	157.241	202.034	251.604	303.982	353.126	0.21748
	44.3761	50.6955	100.78	156.366	202.537	251.719	305.381	353.912	0.0851
	44.3959	50.812	101.071	155.151	203.263	251.908	305.992	355.074	0.03758
	44.4157	51.0955	101.474	154.255	204.074	252.134	305.801	356.366	0.02327
	44.4355	51.2155	102.051	153.907	204.841	252.551	304.755	357.455	0.01702
	44.4553	51.5127	102.702	154.269	205.538	253.176	303.729	357.59	0.01332
	44.4751	51.8746	103.429	154.116	205.327	254.139	303.501	356.495	0.01087
	44.495	52.4152	103.812	153.464	204.156	254.947	303.919	354.901	0.00912
	44.5148	53.0446	103.351	152.721	203.116	255.796	303.931	354.154	0.00786
	44.5346	53.7384	102.444	151.8	202.929	256.034	303.61	354.272	0.00695
	44.5544	53.6405	101.836	151.513	202.947	255.568	303.073	354.524	0.00644
[truncated: 7,196 more rows]

## Sheet: Figure2c,f+Figure3a~e
Figure2c,f+Figure3a~e	Distance	Intensity	Distance	Intensity	Distance	Intensity	Distance	Intensity	Distance	Intensity	Distance	Intensity	Distance	Intensity	Figure2c,f+Figure3a~e	Distance	Intensity	Intensity	Intensity	Intensity	Intensity	Intensity	Intensity
iDPC	nm	a.u.	nm	a.u.	nm	a.u.	nm	a.u.	nm	a.u.	nm	a.u.	nm	a.u.	simulated	nm	a.u.	a.u.	a.u.	a.u.	a.u.	a.u.	a.u.
		UiO-66		UiO-CH3		UiO-NH2		UiO-OH		UiO-F		UiO-Cl		UiO-Br			UiO-66	UiO-CH3	UiO-NH2	UiO-OH	UiO-F	UiO-Cl	UiO-Br
	0	0.58585	0	0.57406	0	0.41873	0	0.62853	0	0.52352	0	0.52343	0	0.63464		0	0.16667	0.18889	0.17582	0.20455	0.17778	0.2069	0.18182
	5.02748e-11	0.73007	5.02748e-11	0.65899	5.02748e-11	0.55046	5.02748e-11	0.64736	5.02748e-11	0.64813	5.02748e-11	0.67389	2.51374e-11	0.65708		1.257e-11	0.18889	0.2	0.18681	0.22727	0.2	0.22989	0.20455
	1.0055e-10	0.7959	1.0055e-10	0.72946	1.0055e-10	0.60046	1.0055e-10	0.64455	1.0055e-10	0.68206	1.0055e-10	0.78532	5.02748e-11	0.67214		2.514e-11	0.21111	0.22222	0.20879	0.25	0.22222	0.25287	0.22727
	1.50824e-10	0.88259	1.50824e-10	0.79935	1.50824e-10	0.59601	1.50824e-10	0.63778	1.50824e-10	0.70171	1.50824e-10	0.84699	7.54121e-11	0.67253		3.771e-11	0.23333	0.24444	0.23077	0.27273	0.24444	0.27586	0.25
	2.01099e-10	0.92185	2.01099e-10	0.87075	2.01099e-10	0.61455	2.01099e-10	0.69934	2.01099e-10	0.71981	2.01099e-10	0.87899	1.0055e-10	0.66144		5.028e-11	0.25556	0.26667	0.25275	0.29545	0.26667	0.29885	0.27273
	2.51374e-10	0.90933	2.51374e-10	0.92617	2.51374e-10	0.70002	2.51374e-10	0.83481	2.51374e-10	0.74454	2.51374e-10	0.90595	1.25687e-10	0.6663		6.285e-11	0.27778	0.3	0.27473	0.31818	0.28889	0.32184	0.29545
	3.01648e-10	0.96304	3.01648e-10	0.96593	3.01648e-10	0.84616	3.01648e-10	0.96986	3.01648e-10	0.84235	3.01648e-10	0.94564	1.50824e-10	0.71146		7.542e-11	0.3	0.32222	0.2967	0.34091	0.31111	0.34483	0.31818
	3.51923e-10	0.9275	3.51923e-10	0.98719	3.51923e-10	0.92446	3.51923e-10	1	3.51923e-10	0.91466	3.51923e-10	0.99054	1.75962e-10	0.78162		8.799e-11	0.33333	0.33333	0.31868	0.36364	0.33333	0.35632	0.34091
	4.02198e-10	0.81409	4.02198e-10	0.98915	4.02198e-10	0.90227	4.02198e-10	0.93539	4.02198e-10	0.87582	4.02198e-10	1	2.01099e-10	0.84328		1.0056e-10	0.35556	0.35556	0.34066	0.375	0.35556	0.37931	0.35227
	4.52473e-10	0.81102	4.52473e-10	0.96563	4.52473e-10	0.81586	4.52473e-10	0.86936	4.52473e-10	0.79766	4.52473e-10	0.97873	2.26236e-10	0.91457		1.1313e-10	0.37778	0.37778	0.36264	0.39773	0.37778	0.3908	0.375
	5.02747e-10	0.7941	5.02747e-10	0.90962	5.02747e-10	0.70858	5.02747e-10	0.81108	5.02747e-10	0.71236	5.02747e-10	0.94638	2.51374e-10	0.97734		1.257e-10	0.4	0.38889	0.38462	0.40909	0.38889	0.41379	0.38636
	5.53022e-10	0.69244	5.53022e-10	0.8398	5.53022e-10	0.64225	5.53022e-10	0.7678	5.53022e-10	0.61854	5.53022e-10	0.87247	2.76511e-10	1		1.3827e-10	0.42222	0.41111	0.3956	0.42045	0.4	0.42529	0.39773
	6.03297e-10	0.66911	6.03297e-10	0.78522	6.03297e-10	0.61191	6.03297e-10	0.78568	6.03297e-10	0.51577	6.03297e-10	0.80626	3.01648e-10	0.99433		1.5084e-10	0.43333	0.42222	0.40659	0.44318	0.42222	0.44828	0.42045
	6.53572e-10	0.69388	6.53572e-10	0.74159	6.53572e-10	0.57542	6.53572e-10	0.78245	6.53572e-10	0.42046	6.53572e-10	0.74174	3.26786e-10	0.98367		1.6341e-10	0.45556	0.43333	0.42857	0.45455	0.43333	0.45977	0.43182
	7.03846e-10	0.6547	7.03846e-10	0.69345	7.03846e-10	0.47384	7.03846e-10	0.71907	7.03846e-10	0.38622	7.03846e-10	0.64611	3.51923e-10	0.97679		1.7598e-10	0.46667	0.44444	0.43956	0.47727	0.44444	0.48276	0.44318
	7.54121e-10	0.60503	7.54121e-10	0.62508	7.54121e-10	0.35586	7.54121e-10	0.63118	7.54121e-10	0.3834	7.54121e-10	0.53139	3.77061e-10	0.97054		1.8855e-10	0.48889	0.46667	0.45055	0.5	0.46667	0.50575	0.46591
	8.04396e-10	0.54076	8.04396e-10	0.51812	8.04396e-10	0.25597	8.04396e-10	0.5169	8.04396e-10	0.31548	8.04396e-10	0.39147	4.02198e-10	0.952		2.0112e-10	0.5	0.48889	0.47253	0.52273	0.47778	0.52874	0.48864
	8.54671e-10	0.42243	8.54671e-10	0.38963	8.54671e-10	0.14993	8.54671e-10	0.39129	8.54671e-10	0.17992	8.54671e-10	0.26509	4.27335e-10	0.9182		2.1369e-10	0.51111	0.51111	0.48352	0.54545	0.5	0.56322	0.51136
	9.04945e-10	0.35271	9.04945e-10	0.27401	9.04945e-10	0.06153	9.04945e-10	0.30391	9.04945e-10	0.06036	9.04945e-10	0.19093	4.52473e-10	0.8722		2.2626e-10	0.53333	0.53333	0.50549	0.57955	0.53333	0.5977	0.54545
	9.5522e-10	0.35695	9.5522e-10	0.17989	9.5522e-10	0.0391	9.5522e-10	0.26269	9.5522e-10	0.04234	9.5522e-10	0.16444	4.7761e-10	0.83139		2.3883e-10	0.55556	0.56667	0.52747	0.61364	0.55556	0.64368	0.57955
	1.00549e-09	0.33788	1.00549e-09	0.10783	1.00549e-09	0.04403	1.00549e-09	0.21992	1.00549e-09	0.10907	1.00549e-09	0.12342	5.02747e-10	0.80333		2.514e-10	0.57778	0.6	0.56044	0.65909	0.58889	0.68966	0.625
	1.05577e-09	0.25817	1.05577e-09	0.06585	1.05577e-09	0.05315	1.05577e-09	0.17392	1.05577e-09	0.08682	1.05577e-09	0.08045	5.27885e-10	0.76338		2.6397e-10	0.61111	0.64444	0.59341	0.70455	0.63333	0.72414	0.65909
	1.10604e-09	0.16713	1.10604e-09	0.05116	1.10604e-09	0.04579	1.10604e-09	0.12416	1.10604e-09	0	1.10604e-09	0.04049	5.53022e-10	0.70509		2.7654e-10	0.63333	0.68889	0.63736	0.75	0.67778	0.77011	0.70455
	1.15632e-09	0.11794	1.15632e-09	0.05978	1.15632e-09	0.01638	1.15632e-09	0.07292	1.15632e-09	0.03178	1.15632e-09	0	5.7816e-10	0.63192		2.8911e-10	0.66667	0.73333	0.67033	0.79545	0.72222	0.81609	0.75
	1.20659e-09	0.09224	1.20659e-09	0.09101	1.20659e-09	0.00548	1.20659e-09	0.05928	1.20659e-09	0.14939	1.20659e-09	0.01382	6.03297e-10	0.55103		3.0168e-10	0.71111	0.77778	0.71429	0.82955	0.76667	0.86207	0.79545
	1.25687e-09	0.06188	1.25687e-09	0.14768	1.25687e-09	0.03327	1.25687e-09	0.09064	1.25687e-09	0.25281	1.25687e-09	0.08271	6.28434e-10	0.48711		3.1425e-10	0.74444	0.82222	0.75824	0.875	0.8	0.89655	0.84091
	1.30714e-09	0.0448	1.30714e-09	0.24686	1.30714e-09	0.10535	1.30714e-09	0.1773	1.30714e-09	0.32694	1.30714e-09	0.21446	6.53572e-10	0.43724		3.2682e-10	0.78889	0.85556	0.8022	0.90909	0.84444	0.91954	0.875
	1.35742e-09	0.07751	1.35742e-09	0.37498	1.35742e-09	0.21989	1.35742e-09	0.28381	1.35742e-09	0.37389	1.35742e-09	0.32062	6.78709e-10	0.38496		3.3939e-10	0.82222	0.88889	0.84615	0.94318	0.87778	0.94253	0.90909
	1.40769e-09	0.1651	1.40769e-09	0.46621	1.40769e-09	0.30743	1.40769e-09	0.33682	1.40769e-09	0.46169	1.40769e-09	0.33751	7.03846e-10	0.34345		3.5196e-10	0.86667	0.92222	0.87912	0.95455	0.91111	0.95402	0.93182
	1.45797e-09	0.23321	1.45797e-09	0.46147	1.45797e-09	0.31158	1.45797e-09	0.30474	1.45797e-09	0.57154	1.45797e-09	0.31169	7.28984e-10	0.31427		3.6453e-10	0.9	0.94444	0.91209	0.96591	0.93333	0.95402	0.94318
	1.50824e-09	0.26337	1.50824e-09	0.37034	1.50824e-09	0.24926	1.50824e-09	0.18768	1.50824e-09	0.51964	1.50824e-09	0.29024	7.54121e-10	0.28332		3.771e-10	0.92222	0.95556	0.93407	0.96591	0.94444	0.95402	0.94318
	1.55852e-09	0.28663	1.55852e-09	0.24794	1.55852e-09	0.14308	1.55852e-09	0.05278	1.55852e-09	0.38682	1.55852e-09	0.24209	7.79259e-10	0.24732		3.8967e-10	0.94444	0.95556	0.95604	0.96591	0.95556	0.93103	0.93182
	1.60879e-09	0.21933	1.60879e-09	0.12894	1.60879e-09	0.04498	1.60879e-09	0	1.60879e-09	0.28221	1.60879e-09	0.17621	8.04396e-10	0.21375		4.0224e-10	0.95556	0.94444	0.95604	0.94318	0.94444	0.90805	0.92045
	1.65907e-09	0.1108	1.65907e-09	0.04294	1.65907e-09	0	1.65907e-09	0.02271	1.65907e-09	0.18141	1.65907e-09	0.09803	8.29533e-10	0.17647		4.1481e-10	0.95556	0.93333	0.95604	0.92045	0.93333	0.87356	0.89773
	1.70934e-09	0.07451	1.70934e-09	0.01884	1.70934e-09	0.000346688	1.70934e-09	0.0687	1.70934e-09	0.11637	1.70934e-09	0.05	8.54671e-10	0.12638		4.2738e-10	0.95556	0.91111	0.94505	0.88636	0.91111	0.83908	0.86364
	1.75962e-09	0.04691	1.75962e-09	0.05756	1.75962e-09	0.02461	1.75962e-09	0.10012	1.75962e-09	0.10337	1.75962e-09	0.10735	8.79808e-10	0.08886		4.3995e-10	0.93333	0.87778	0.92308	0.85227	0.87778	0.8046	0.82955
	1.80989e-09	0.05324	1.80989e-09	0.13225	1.80989e-09	0.06466	1.80989e-09	0.13394	1.80989e-09	0.09094	1.80989e-09	0.14984	9.04945e-10	0.07986		4.5252e-10	0.91111	0.84444	0.89011	0.81818	0.84444	0.75862	0.79545
	1.86017e-09	0.09802	1.86017e-09	0.20779	1.86017e-09	0.09829	1.86017e-09	0.19797	1.86017e-09	0.09034	1.86017e-09	0.12852	9.30083e-10	0.0806		4.6509e-10	0.87778	0.8	0.85714	0.77273	0.81111	0.72414	0.76136
	1.91044e-09	0.10989	1.91044e-09	0.2801	1.91044e-09	0.12043	1.91044e-09	0.25062	1.91044e-09	0.10285	1.91044e-09	0.18448	9.5522e-10	0.08072		4.7766e-10	0.84444	0.76667	0.82418	0.73864	0.76667	0.67816	0.71591
	1.96071e-09	0.1698	1.96071e-09	0.36992	1.96071e-09	0.14616	1.96071e-09	0.30532	1.96071e-09	0.12649	1.96071e-09	0.25869	9.80358e-10	0.08718		4.9023e-10	0.81111	0.72222	0.78022	0.70455	0.73333	0.64368	0.68182
	2.01099e-09	0.30316	2.01099e-09	0.49074	2.01099e-09	0.19772	2.01099e-09	0.40389	2.01099e-09	0.19373	2.01099e-09	0.34205	1.00549e-09	0.10593		5.028e-10	0.76667	0.68889	0.74725	0.67045	0.7	0.62069	0.64773
	2.06126e-09	0.44058	2.06126e-09	0.62384	2.06126e-09	0.30394	2.06126e-09	0.49697	2.06126e-09	0.33239	2.06126e-09	0.46753	1.03063e-09	0.1238		5.1537e-10	0.72222	0.65556	0.71429	0.63636	0.66667	0.58621	0.61364
	2.11154e-09	0.54514	2.11154e-09	0.72766	2.11154e-09	0.43189	2.11154e-09	0.59544	2.11154e-09	0.52499	2.11154e-09	0.57424	1.05577e-09	0.12744		5.2794e-10	0.67778	0.62222	0.67033	0.61364	0.63333	0.56322	0.59091
	2.16181e-09	0.6298	2.16181e-09	0.78054	2.16181e-09	0.5313	2.16181e-09	0.67348	2.16181e-09	0.64542	2.16181e-09	0.63851	1.08091e-09	0.13529		5.4051e-10	0.64444	0.6	0.64835	0.59091	0.6	0.54023	0.55682
	2.21209e-09	0.7543	2.21209e-09	0.81118	2.21209e-09	0.56791	2.21209e-09	0.679	2.21209e-09	0.66252	2.21209e-09	0.73279	1.10604e-09	0.16062		5.5308e-10	0.61111	0.56667	0.61538	0.56818	0.57778	0.52874	0.54545
	2.26236e-09	0.8181	2.26236e-09	0.85514	2.26236e-09	0.53738	2.26236e-09	0.70459	2.26236e-09	0.67778	2.26236e-09	0.79479	1.13118e-09	0.17588		5.6565e-10	0.57778	0.55556	0.59341	0.54545	0.55556	0.50575	0.52273
	2.31264e-09	0.81819	2.31264e-09	0.90857	2.31264e-09	0.54835	2.31264e-09	0.80167	2.31264e-09	0.75252	2.31264e-09	0.80662	1.15632e-09	0.17216		5.7822e-10	0.54444	0.53333	0.57143	0.53409	0.53333	0.49425	0.5
	2.36291e-09	0.93379	2.36291e-09	0.95872	2.36291e-09	0.67808	2.36291e-09	0.89047	2.36291e-09	0.88008	2.36291e-09	0.86404	1.18146e-09	0.1732		5.9079e-10	0.52222	0.52222	0.54945	0.52273	0.52222	0.48276	0.48864
	2.41319e-09	1	2.41319e-09	0.99186	2.41319e-09	0.87612	2.41319e-09	0.94835	2.41319e-09	0.98721	2.41319e-09	0.93361	1.20659e-09	0.18436		6.0336e-10	0.51111	0.5	0.52747	0.5	0.51111	0.47126	0.47727
	2.46346e-09	0.9429	2.46346e-09	1	2.46346e-09	1	2.46346e-09	0.97499	2.46346e-09	1	2.46346e-09	0.92404	1.23173e-09	0.20545		6.1593e-10	0.48889	0.48889	0.51648	0.48864	0.5	0.45977	0.46591
	2.51374e-09	0.96303	2.51374e-09	0.98105	2.51374e-09	0.953	2.51374e-09	0.92071	2.51374e-09	0.9301	2.51374e-09	0.88532	1.25687e-09	0.23515		6.285e-10	0.47778	0.47778	0.49451	0.47727	0.47778	0.43678	0.44318
	2.56401e-09	0.91681	2.56401e-09	0.93644	2.56401e-09	0.788	2.56401e-09	0.80128	2.56401e-09	0.82355	2.56401e-09	0.84301	1.28201e-09	0.25375		6.4107e-10	0.46667	0.46667	0.48352	0.45455	0.46667	0.42529	0.43182
	2.61429e-09	0.76532	2.61429e-09	0.86237	2.61429e-09	0.62191	2.61429e-09	0.69909	2.61429e-09	0.72253	2.61429e-09	0.76988	1.30714e-09	0.25948		6.5364e-10	0.45556	0.44444	0.47253	0.44318	0.45556	0.4023	0.40909
	2.66456e-09	0.74402	2.66456e-09	0.77724	2.66456e-09	0.54239	2.66456e-09	0.64463	2.66456e-09	0.65037	2.66456e-09	0.69975	1.33228e-09	0.26781		6.6621e-10	0.44444	0.43333	0.45055	0.42045	0.43333	0.37931	0.38636
	2.71484e-09	0.75261	2.71484e-09	0.71567	2.71484e-09	0.52707	2.71484e-09	0.64209	2.71484e-09	0.60173	2.71484e-09	0.66238	1.35742e-09	0.28693		6.7878e-10	0.42222	0.41111	0.42857	0.39773	0.42222	0.35632	0.36364
	2.76511e-09	0.68497	2.76511e-09	0.6848	2.76511e-09	0.52139	2.76511e-09	0.62741	2.76511e-09	0.53445	2.76511e-09	0.61212	1.38256e-09	0.30377		6.9135e-10	0.41111	0.38889	0.41758	0.375	0.4	0.33333	0.34091
	2.81539e-09	0.65801	2.81539e-09	0.64696	2.81539e-09	0.49028	2.81539e-09	0.52152	2.81539e-09	0.44113	2.81539e-09	0.54711	1.40769e-09	0.31549		7.0392e-10	0.38889	0.36667	0.3956	0.35227	0.37778	0.31034	0.31818
	2.86566e-09	0.59689	2.86566e-09	0.568	2.86566e-09	0.40081	2.86566e-09	0.38283	2.86566e-09	0.35702	2.86566e-09	0.44175	1.43283e-09	0.33122		7.1649e-10	0.37778	0.34444	0.37363	0.32955	0.35556	0.27586	0.29545
	2.91593e-09	0.44791	2.91593e-09	0.4537	2.91593e-09	0.26765	2.91593e-09	0.28732	2.91593e-09	0.26432	2.91593e-09	0.33349	1.45797e-09	0.34801		7.2906e-10	0.35556	0.32222	0.34066	0.29545	0.32222	0.25287	0.26136
	2.96621e-09	0.32975	2.96621e-09	0.33724	2.96621e-09	0.17624	2.96621e-09	0.20248	2.96621e-09	0.15717	2.96621e-09	0.2678	1.4831e-09	0.34646		7.4163e-10	0.33333	0.3	0.31868	0.27273	0.3	0.21839	0.23864
	3.01648e-09	0.24748	3.01648e-09	0.23669	3.01648e-09	0.14284	3.01648e-09	0.15851	3.01648e-09	0.08063	3.01648e-09	0.23403	1.50824e-09	0.32819		7.542e-10	0.31111	0.26667	0.2967	0.25	0.26667	0.1954	0.20455
	3.06676e-09	0.13246	3.06676e-09	0.15627	3.06676e-09		3.06676e-09	0.12333	3.06676e-09	0.03492	3.06676e-09	0.21382	1.53338e-09	0.2873		7.6677e-10	0.27778	0.24444	0.26374	0.21591	0.24444	0.17241	0.18182
	3.11703e-09	0.02238	3.11703e-09	0.09635	3.11703e-09		3.11703e-09	0.05996	3.11703e-09	0.06173	3.11703e-09	0.19737	1.55852e-09	0.2349		7.7934e-10	0.25556	0.22222	0.24176	0.19318	0.22222	0.13793	0.15909
	3.16731e-09	0	3.16731e-09		3.16731e-09		3.16731e-09		3.16731e-09	0.1042	3.16731e-09	0.14519	1.58365e-09	0.19665		7.9191e-10	0.23333	0.18889	0.20879	0.17045	0.18889	0.11494	0.13636
	3.21758e-09	0.04174	3.21758e-09				3.21758e-09		3.21758e-09	0.07137	3.21758e-09	0.08087	1.60879e-09	0.15542		8.0448e-10	0.2	0.16667	0.18681	0.14773	0.16667	0.10345	0.11364
	3.26786e-09	0.02908	3.26786e-09				3.26786e-09		3.26786e-09		3.26786e-09		1.63393e-09	0.10025		8.1705e-10	0.17778	0.14444	0.16484	0.125	0.14444	0.08046	0.09091
	3.31813e-09		3.31813e-09				3.31813e-09		3.31813e-09		3.31813e-09		1.65907e-09	0.07517		8.2962e-10	0.15556	0.12222	0.14286	0.10227	0.12222	0.05747	0.06818
	3.36841e-09		3.36841e-09				3.36841e-09		3.36841e-09		3.36841e-09		1.6842e-09	0.07816		8.4219e-10	0.13333	0.1	0.12088	0.07955	0.1	0.04598	0.05682
	3.41868e-09		3.41868e-09						3.41868e-09		3.41868e-09		1.70934e-09	0.06884		8.5476e-10	0.11111	0.08889	0.0989	0.06818	0.07778	0.03448	0.04545
	3.46896e-09		3.46896e-09						3.46896e-09				1.73448e-09	0.04343		8.6733e-10	0.1	0.06667	0.08791	0.05682	0.06667	0.02299	0.03409
	3.51923e-09								3.51923e-09				1.75962e-09	0.01336		8.799e-10	0.07778	0.05556	0.06593	0.04545	0.05556	0.02299	0.02273
													1.78475e-09	0		8.9247e-10	0.06667	0.04444	0.05495	0.03409	0.04444	0.01149	0.01136
													1.80989e-09	0.01743		9.0504e-10	0.05556	0.03333	0.04396	0.02273	0.03333	0.01149	0.01136
													1.83503e-09	0.05268		9.1761e-10	0.04444	0.02222	0.03297	0.02273	0.02222	0	0
													1.86017e-09	0.0771		9.3018e-10	0.03333	0.02222	0.03297	0.01136	0.01111	0	0
													1.8853e-09	0.09862		9.4275e-10	0.02222	0.01111	0.02198	0.01136	0.01111	0	0
													1.91044e-09	0.13125		9.5532e-10	0.02222	0.01111	0.02198	0.01136	0.01111	0	0
													1.93558e-09	0.18091		9.6789e-10	0.01111	0.01111	0.01099	0	0	0	0
													1.96071e-09	0.2636		9.8046e-10	0.01111	0.01111	0.01099	0	0	0	0.01136
													1.98585e-09	0.36789		9.9303e-10	0.01111	0.01111	0.01099	0	0	0	0.01136
													2.01099e-09	0.46509		1.0056e-09	0	0	0.01099	0	0	0	0.01136
													2.03613e-09	0.55457		1.01817e-09	0	0	0.01099	0	0	0.01149	0.02273
													2.06126e-09	0.61861		1.03074e-09	0	0	0.01099	0	0	0.01149	0.02273
													2.0864e-09	0.64281		1.04331e-09	0	0	0	0	0	0.01149	0.02273
													2.11154e-09	0.63771		1.05588e-09	0	0	0	0	0	0.01149	0.02273
													2.13668e-09	0.61682		1.06845e-09	0	0	0	0	0	0.01149	0.03409
													2.16181e-09	0.60634		1.08102e-09	0	0.01111	0	0	0	0.01149	0.03409
													2.18695e-09	0.61137		1.09359e-09	0	0.01111	0	0	0	0.01149	0.03409
													2.21209e-09	0.62104		1.10616e-09	0	0.01111	0	0	0	0.01149	0.03409
													2.23723e-09	0.64783		1.11873e-09	0	0.01111	0	0	0	0.01149	0.03409
													2.26236e-09	0.67278		1.1313e-09	0.01111	0.01111	0.01099	0	0	0.02299	0.04545
													2.2875e-09	0.7117		1.14387e-09	0.01111	0.02222	0.01099	0	0	0.02299	0.04545
													2.31264e-09	0.79727		1.15644e-09	0.01111	0.02222	0.01099	0	0.01111	0.03448	0.04545
													2.33778e-09	0.86936		1.16901e-09	0.01111	0.02222	0.01099	0.01136	0.01111	0.03448	0.04545
													2.36291e-09	0.90077		1.18158e-09	0.02222	0.03333	0.01099	0.01136	0.02222	0.04598	0.05682
													2.38805e-09	0.91885		1.19415e-09	0.02222	0.04444	0.02198	0.02273	0.02222	0.04598	0.05682
													2.41319e-09	0.92368		1.20672e-09	0.03333	0.04444	0.02198	0.02273	0.03333	0.05747	0.06818
													2.43832e-09	0.94958		1.21929e-09	0.03333	0.05556	0.03297	0.03409	0.04444	0.06897	0.06818
													2.46346e-09	0.98415		1.23186e-09	0.04444	0.06667	0.04396	0.04545	0.05556	0.08046	0.07955
													2.4886e-09	0.96651		1.24443e-09	0.05556	0.07778	0.05495	0.05682	0.06667	0.09195	0.09091
													2.51374e-09	0.93306		1.257e-09	0.06667	0.08889	0.06593	0.07955	0.07778	0.10345	0.10227
													2.53887e-09	0.91615		1.26957e-09	0.07778	0.11111	0.07692	0.09091	0.08889	0.11494	0.11364
													2.56401e-09	0.91039		1.28214e-09	0.1	0.12222	0.08791	0.11364	0.1	0.12644	0.125
													2.58915e-09	0.91107		1.29471e-09	0.11111	0.13333	0.10989	0.13636	0.12222	0.14943	0.13636
													2.61429e-09	0.89798		1.30728e-09	0.13333	0.15556	0.12088	0.15909	0.13333	0.16092	0.14773
													2.63942e-09	0.86755		1.31985e-09	0.15556	0.16667	0.14286	0.18182	0.15556	0.17241	0.17045
													2.66456e-09	0.81528		1.33242e-09	0.16667	0.18889	0.16484	0.20455	0.16667	0.18391	0.18182
													2.6897e-09	0.72204		1.34499e-09	0.18889	0.2	0.18681	0.22727	0.18889	0.1954	0.19318
													2.71484e-09	0.62941		1.35756e-09	0.21111	0.21111	0.20879	0.25	0.2	0.2069	0.20455
													2.73997e-09	0.56402		1.37013e-09	0.23333	0.23333	0.23077	0.26136	0.22222	0.21839	0.21591
													2.76511e-09	0.51049		1.3827e-09	0.24444	0.24444	0.25275	0.28409	0.23333	0.22989	0.22727
													2.79025e-09	0.45948		1.39527e-09	0.26667	0.25556	0.26374	0.29545	0.24444	0.22989	0.23864
													2.81539e-09	0.39523		1.40784e-09	0.27778	0.26667	0.28571	0.30682	0.25556	0.24138	0.23864
													2.84052e-09	0.31351		1.42041e-09	0.28889	0.26667	0.2967	0.31818	0.26667	0.24138	0.23864
													2.86566e-09	0.23547		1.43298e-09	0.28889	0.27778	0.30769	0.31818	0.26667	0.24138	0.23864
													2.8908e-09	0.17804		1.44555e-09	0.28889	0.27778	0.30769	0.30682	0.26667	0.24138	0.23864
													2.91593e-09	0.15957		1.45812e-09	0.28889	0.27778	0.30769	0.30682	0.26667	0.22989	0.23864
													2.94107e-09	0.17263		1.47069e-09	0.28889	0.26667	0.30769	0.29545	0.26667	0.22989	0.22727
													2.96621e-09	0.17616		1.48326e-09	0.27778	0.26667	0.2967	0.27273	0.25556	0.21839	0.22727
													2.99135e-09	0.14076		1.49583e-09	0.26667	0.25556	0.2967	0.26136	0.24444	0.2069	0.21591
													3.01648e-09	0.09255		1.5084e-09	0.25556	0.24444	0.27473	0.23864	0.23333	0.1954	0.20455
													3.04162e-09			1.52097e-09	0.23333	0.23333	0.26374	0.21591	0.22222	0.18391	0.19318
													3.06676e-09			1.53354e-09	0.21111	0.21111	0.24176	0.19318	0.2	0.17241	0.18182
													3.0919e-09			1.54611e-09	0.2	0.2	0.21978	0.17045	0.18889	0.14943	0.17045
													3.11703e-09			1.55868e-09	0.17778	0.18889	0.1978	0.14773	0.17778	0.13793	0.15909
													3.14217e-09			1.57125e-09	0.15556	0.16667	0.18681	0.125	0.15556	0.12644	0.13636
													3.16731e-09			1.58382e-09	0.13333	0.15556	0.16484	0.10227	0.14444	0.11494	0.125
													3.19245e-09			1.59639e-09	0.12222	0.13333	0.14286	0.09091	0.12222	0.10345	0.11364
													3.21758e-09			1.60896e-09	0.1	0.12222	0.12088	0.06818	0.11111	0.09195	0.11364
													3.24272e-09			1.62153e-09	0.08889	0.11111	0.10989	0.05682	0.08889	0.08046	0.10227
													3.26786e-09			1.6341e-09	0.07778	0.1	0.08791	0.04545	0.07778	0.06897	0.09091
													3.293e-09			1.64667e-09	0.06667	0.08889	0.07692	0.03409	0.06667	0.06897	0.09091
													3.31813e-09			1.65924e-09	0.05556	0.07778	0.06593	0.03409	0.05556	0.05747	0.07955
													3.34327e-09			1.67181e-09	0.04444	0.06667	0.05495	0.02273	0.04444	0.05747	0.07955
													3.36841e-09			1.68438e-09	0.04444	0.05556	0.04396	0.02273	0.03333	0.04598	0.06818
																1.69695e-09	0.03333	0.04444	0.03297	0.01136	0.03333	0.04598	0.06818
																1.70952e-09	0.03333	0.04444	0.03297	0.01136	0.02222	0.04598	0.06818
																1.72209e-09	0.02222	0.04444	0.03297	0.01136	0.02222	0.04598	0.06818
																1.73466e-09	0.02222	0.03333	0.02198	0.01136	0.02222	0.04598	0.06818
																1.74723e-09	0.02222	0.03333	0.02198	0.01136	0.01111	0.04598	0.06818
																1.7598e-09	0.01111	0.03333	0.02198	0.01136	0.01111	0.04598	0.05682
																1.77237e-09	0.01111	0.03333	0.02198	0.01136	0.01111	0.04598	0.05682
																1.78494e-09	0.01111	0.03333	0.02198	0.01136	0.01111	0.04598	0.05682
																1.79751e-09	0.01111	0.03333	0.02198	0.02273	0.01111	0.04598	0.05682
																1.81008e-09	0.01111	0.03333	0.02198	0.02273	0.01111	0.04598	0.05682
																1.82265e-09	0.01111	0.03333	0.02198	0.02273	0.01111	0.04598	0.04545
																1.83522e-09	0.01111	0.03333	0.02198	0.02273	0.01111	0.04598	0.04545
																1.84779e-09	0.01111	0.03333	0.02198	0.02273	0.01111	0.04598	0.04545
																1.86036e-09	0.01111	0.03333	0.02198	0.02273	0.02222	0.04598	0.04545
																1.87293e-09	0.01111	0.03333	0.02198	0.03409	0.02222	0.04598	0.03409
																1.8855e-09	0.02222	0.03333	0.02198	0.03409	0.02222	0.04598	0.03409
																1.89807e-09	0.02222	0.03333	0.03297	0.03409	0.02222	0.04598	0.03409
																1.91064e-09	0.02222	0.04444	0.03297	0.03409	0.02222	0.04598	0.03409
																1.92321e-09	0.02222	0.04444	0.03297	0.04545	0.03333	0.04598	0.03409
																1.93578e-09	0.03333	0.05556	0.04396	0.04545	0.03333	0.05747	0.04545
																1.94835e-09	0.03333	0.05556	0.04396	0.05682	0.04444	0.05747	0.04545
																1.96092e-09	0.04444	0.06667	0.05495	0.06818	0.05556	0.06897	0.05682
																1.97349e-09	0.05556	0.07778	0.06593	0.07955	0.06667	0.08046	0.06818
																1.98606e-09	0.06667	0.08889	0.07692	0.09091	0.07778	0.10345	0.07955
																1.99863e-09	0.07778	0.1	0.08791	0.11364	0.08889	0.11494	0.09091
																2.0112e-09	0.08889	0.12222	0.0989	0.125	0.11111	0.13793	0.11364
																2.02377e-09	0.11111	0.13333	0.10989	0.14773	0.12222	0.16092	0.125
																2.03634e-09	0.12222	0.15556	0.13187	0.17045	0.14444	0.18391	0.14773
																2.04891e-09	0.14444	0.17778	0.15385	0.19318	0.16667	0.2069	0.17045
																2.06148e-09	0.16667	0.2	0.17582	0.21591	0.18889	0.24138	0.20455
																2.07405e-09	0.18889	0.23333	0.1978	0.25	0.22222	0.26437	0.22727
																2.08662e-09	0.22222	0.25556	0.21978	0.27273	0.24444	0.28736	0.25
																2.09919e-09	0.24444	0.27778	0.25275	0.29545	0.26667	0.32184	0.27273
																2.11176e-09	0.26667	0.31111	0.27473	0.32955	0.3	0.34483	0.30682
																2.12433e-09	0.3	0.33333	0.2967	0.35227	0.32222	0.36782	0.32955
																2.1369e-09	0.32222	0.35556	0.32967	0.375	0.34444	0.3908	0.35227
																2.14947e-09	0.35556	0.37778	0.35165	0.39773	0.36667	0.4023	0.375
																2.16204e-09	0.37778	0.4	0.37363	0.42045	0.38889	0.42529	0.39773
																2.17461e-09	0.4	0.42222	0.3956	0.43182	0.41111	0.43678	0.40909
																2.18718e-09	0.42222	0.43333	0.40659	0.45455	0.43333	0.45977	0.43182
																2.19975e-09	0.44444	0.45556	0.42857	0.46591	0.44444	0.47126	0.44318
																2.21232e-09	0.46667	0.46667	0.45055	0.48864	0.45556	0.48276	0.46591
																2.22489e-09	0.48889	0.47778	0.46154	0.5	0.47778	0.49425	0.47727
																2.23746e-09	0.5	0.5	0.47253	0.52273	0.48889	0.51724	0.48864
																2.25003e-09	0.52222	0.51111	0.48352	0.53409	0.5	0.54023	0.51136
																2.2626e-09	0.53333	0.53333	0.50549	0.55682	0.52222	0.56322	0.53409
																2.27517e-09	0.55556	0.54444	0.51648	0.57955	0.54444	0.58621	0.55682
																2.28774e-09	0.56667	0.56667	0.53846	0.61364	0.56667	0.62069	0.57955
																2.30031e-09	0.58889	0.6	0.56044	0.64773	0.58889	0.65517	0.61364
																2.31288e-09	0.61111	0.63333	0.58242	0.68182	0.62222	0.68966	0.64773
																2.32545e-09	0.63333	0.66667	0.61538	0.71591	0.65556	0.73563	0.69318
																2.33802e-09	0.66667	0.7	0.64835	0.76136	0.7	0.78161	0.73864
																2.35059e-09	0.7	0.74444	0.69231	0.80682	0.74444	0.82759	0.78409
																2.36316e-09	0.73333	0.78889	0.73626	0.85227	0.78889	0.87356	0.82955
																2.37573e-09	0.76667	0.83333	0.78022	0.88636	0.83333	0.90805	0.875
																2.3883e-09	0.8	0.87778	0.82418	0.92045	0.86667	0.94253	0.90909
																2.40087e-09	0.84444	0.91111	0.86813	0.95455	0.91111	0.97701	0.94318
																2.41344e-09	0.87778	0.94444	0.9011	0.97727	0.94444	0.98851	0.96591
																2.42601e-09	0.91111	0.97778	0.93407	1	0.96667	1	0.98864
																2.43858e-09	0.94444	0.98889	0.96703	1	0.98889	1	1
																2.45115e-09	0.96667	1	0.98901	1	1	0.98851	1
																2.46372e-09	0.98889	1	1	0.98864	1	0.97701	0.98864
																2.47629e-09	1	0.98889	1	0.96591	0.98889	0.95402	0.97727
																2.48886e-09	0.98889	0.96667	0.98901	0.94318	0.97778	0.91954	0.94318
																2.50143e-09	0.98889	0.94444	0.97802	0.90909	0.94444	0.88506	0.90909
																2.514e-09	0.96667	0.91111	0.95604	0.86364	0.92222	0.83908	0.875
																2.52657e-09	0.93333	0.87778	0.92308	0.82955	0.87778	0.8046	0.84091
																2.53914e-09	0.9	0.84444	0.89011	0.79545	0.84444	0.75862	0.79545
																2.55171e-09	0.86667	0.8	0.85714	0.75	0.8	0.72414	0.76136
																2.56428e-09	0.82222	0.75556	0.81319	0.71591	0.76667	0.68966	0.71591
																2.57685e-09	0.77778	0.72222	0.76923	0.68182	0.72222	0.65517	0.68182
																2.58942e-09	0.74444	0.68889	0.73626	0.64773	0.68889	0.63218	0.64773
																2.60199e-09	0.7	0.65556	0.7033	0.625	0.66667	0.6092	0.625
																2.61456e-09	0.65556	0.63333	0.67033	0.60227	0.63333	0.58621	0.60227
																2.62713e-09	0.62222	0.61111	0.63736	0.57955	0.61111	0.56322	0.57955
																2.6397e-09	0.6	0.58889	0.61538	0.56818	0.58889	0.55172	0.55682
																2.65227e-09	0.56667	0.56667	0.59341	0.55682	0.56667	0.52874	0.54545
																2.66484e-09	0.54444	0.55556	0.57143	0.53409	0.55556	0.51724	0.52273
																2.67741e-09	0.53333	0.53333	0.56044	0.52273	0.54444	0.50575	0.51136
																2.68998e-09	0.51111	0.52222	0.53846	0.51136	0.52222	0.48276	0.48864
																2.70255e-09	0.5	0.51111	0.52747	0.48864	0.51111	0.45977	0.47727
																2.71512e-09	0.48889	0.48889	0.51648	0.47727	0.5	0.44828	0.45455
																2.72769e-09	0.47778	0.47778	0.49451	0.45455	0.47778	0.42529	0.44318
																2.74026e-09	0.45556	0.45556	0.48352	0.44318	0.45556	0.4023	0.42045
																2.75283e-09	0.44444	0.43333	0.46154	0.40909	0.44444	0.36782	0.39773
																2.7654e-09	0.43333	0.41111	0.43956	0.38636	0.41111	0.34483	0.36364
																2.77797e-09	0.41111	0.38889	0.41758	0.36364	0.38889	0.32184	0.34091
																2.79054e-09	0.38889	0.36667	0.3956	0.34091	0.36667	0.28736	0.31818
																2.80311e-09	0.36667	0.33333	0.36264	0.30682	0.34444	0.26437	0.28409
																2.81568e-09	0.34444	0.31111	0.34066	0.28409	0.31111	0.22989	0.26136
																2.82825e-09	0.31111	0.28889	0.31868	0.25	0.28889	0.2069	0.22727
																2.84082e-09	0.28889	0.25556	0.28571	0.22727	0.25556	0.18391	0.20455
																2.85339e-09	0.26667	0.23333		0.20455	0.23333	0.16092	0.18182
																2.86596e-09	0.24444	0.21111		0.18182	0.21111	0.13793	0.15909
																2.87853e-09	0.21111			0.15909	0.18889	0.12644	0.13636
																2.8911e-09				0.14773	0.16667	0.11494	0.125
																2.90367e-09				0.13636		0.10345	0.11364
																2.91624e-09				0.125			0.10227
																2.92881e-09							0.10227

## Sheet: Figure3f
Figure3f		FWHM		FWHM
		average		simulated
	UiO-66-H	2.91064	0.70307	2.89
	UiO-66-CH	3.17118	0.65058	3.14
	UiO-66-NH	2.64682	0.30627	2.77
	UiO-66-OH	2.48416	0.53067	2.64
	UiO-66-F	3.35927	0.57495	3.27
	UiO-66-Cl	3.48781	0.61493	3.39
	UiO-66-Br	3.72689	0.64474	3.52

## Sheet: Figure4c
Figure4c	Rotation degree	Energy	Energy	Energy	Energy	Energy	Energy	Energy	Energy
		eV	eV	eV	eV	eV	eV	eV	eV
		UiO-66	UiO-CH3	UiO-NH2	UiO-OH	UiO-F	UiO-Cl	UiO-Br	UiO-OH-Rev
	0	0	0	0	0	0	0	0	0
	30	0.07326	0.06554	0.07243	0.23543	0.05468	0.03688	0.0617	0.05023
	60	0.32505	0.21242	0.33582	0.68263	0.24013	0.15955	0.16589	0.18241
	90	0.49121	0.33467	0.61894	0.88777	0.36437	0.24317	0.21594	0.29317
	120	0.32319	0.22959	0.42073	0.58776	0.24942	0.16656	0.17604	0.1907
	150	0.06754	0.11856	0.08499	0.17005	0.07428	0.05905	0.11562	0.06947
	180	-0.00549	0.08755	0.07361	0.00546	0.04775	0.06253	0.06662	0.05878

## Sheet: Figure5a
Figure5a	Rotation energy	FWHM
	eV	Å
	0.33467	3.17118	0.65058
	0.61894	2.64682	0.30627
	0.88777	2.48416	0.53067
	0.36437	3.35927	0.57495
	0.24317	3.48781	0.61493
	0.21594	3.72689	0.64474

## Sheet: Figure5c
Figure5c	Rotation energy	CO2 uptake
	eV	mmol/g
	0.49121	2.88
	0.33467	3.06
	0.61894	2.93
	0.88777	3.45
	0.36437	2.28
	0.24317	2.03
	0.21594	1.88
